# Supplementary material for: Identification of a prognostic index system and tumor immune infiltration characterization for lung adenocarcinoma based on mRNA molecular of pyroptosis
Source: Front Med (Lausanne). 2022 Sep 15;9:934835. doi: 10.3389/fmed.2022.934835 (PMC9520088; doi:10.3389/fmed.2022.934835)
Supplement: Supplementary file 2 [file Table_1.XLSX]

## Sheet: Sheet1
ID	GAPDH	BAK1	GAPDH mean	RNA mean	ΔCT	2-△Ct	2-△△Ct		ID	GAPDH	CYCS	GAPDH mean	RNA mean	ΔCT	2-△Ct	2-△△Ct		ID	GAPDH	NLRC4	GAPDH mean	RNA mean	ΔCT	2-△Ct	2-△△Ct		ID	GAPDH	NLRP1	GAPDH mean	RNA mean	ΔCT	2-△Ct	2-△△Ct		ID	GAPDH	NOD1	GAPDH mean	RNA mean	ΔCT	2-△Ct	2-△△Ct
39A	26.11	23.35							39A	26.11	24.11							39A	26.11	22.71							39A	26.11	30.92							39A	26.11	31.91
	26.34	23.55	26.3	23.37	-2.93	7.6211	1.66632			26.34	24.32	26.3	24.15	-2.15	4.43828	2.09943			26.34	22.29	26.3	22.4833	-3.81667	14.0907	4.08405			26.34	31.09	26.3	30.94	4.64	0.0401071	1.38831			26.34	32.08	26.3	31.9267	5.62667	0.0202397	2.94173
	26.45	23.21								26.45	24.02								26.45	22.45								26.45	30.81								26.45	31.79
39B	18.41	16.01							39B	18.41	17.23							39B	18.41	16.42							39B	18.41	23.43							39B	18.41	26.41
	18.52	16.26	18.3467	16.1533	-2.19333	4.57361	1			18.52	17.56	18.3467	17.2667	-1.08	2.11404	1			18.52	16.69	18.3467	16.56	-1.78667	3.45017	1			18.52	23.56	18.3467	23.46	5.11333	0.0288891	1			18.52	26.52	19.3967	26.58	7.18333	0.0068802	1
	18.11	16.19								18.11	17.01								18.11	16.57								18.11	23.39								21.26	26.81
108A	25.31	22.16							108A	25.31	20.92							108A	25.31	21.31							108A	25.31	29.35							108A	25.31	31.95
	25.56	22.04	25.4233	22.06	-3.36333	10.2912	2.25012			25.56	21.04	25.4233	20.95	-4.47333	22.213	10.5074			25.56	21.39	25.4233	21.3867	-4.03667	16.4119	4.75683			25.56	29.72	25.4233	29.4933	4.07	0.0595399	2.06098			25.56	31.88	25.4233	31.82	6.39667	0.0118689	1.72508
	25.4	21.98								25.4	20.89								25.4	21.46								25.4	29.41								25.4	31.63
108B	27.92	24.29							108B	27.92	24.21							108B	27.92	23.72							108B	27.92	30.51							108B	27.92	32.71
	27.91	24.14	27.87	24.2	-3.67	12.7286	2.78305			27.91	24.11	27.87	24.2433	-3.62667	12.3519	5.84283			27.91	23.59	27.87	23.6	-4.27	19.2929	5.59188			27.91	30.67	27.87	30.5333	2.66333	0.157854	5.46416			27.91	32.65	27.87	32.5933	4.72333	0.037856	5.50217
	27.78	24.17								27.78	24.41								27.78	23.49								27.78	30.42								27.78	32.42
44A	23.18	21.71							44A	23.18	18.61							44A	23.18	20.91							44A	23.18	26.89							44A	23.18	27.43
	23.43	21.96	23.29	21.7867	-1.50333	2.83497	0.619854			23.43	18.76	23.29	18.64	-4.65	25.1067	11.8762			23.43	20.75	23.29	20.79	-2.5	5.65685	1.63959			23.43	26.76	23.29	26.84	3.55	0.0853775	2.95536			23.43	27.57	23.29	27.4633	4.17333	0.0554245	8.05564
	23.26	21.69								23.26	18.55								23.26	20.71								23.26	26.87								23.26	27.39
44B	22.1	21.69							44B	22.1	17.71							44B	22.1	20.64							44B	22.1	29.32							44B	22.1	27.18
	22.28	21.71	22.15	21.75	-0.4	1.31951	0.288505			22.28	17.98	22.15	17.84	-4.31	19.8353	9.38268			22.28	20.69	22.15	20.6333	-1.51667	2.86129	0.82932			22.28	29.54	22.15	29.3767	7.22667	0.00667662	0.231112			22.28	27.01	22.15	27.11	4.96	0.0321286	4.66971
	22.07	21.85								22.07	17.83								22.07	20.57								22.07	29.27								22.07	27.14
48A	30.32	29.14							48A	32.79	27.6							48A	32.79	32.11							48A	32.79	35.98							48A	32.79	37.45
	30.45	29.44	30.3967	29.22	-1.17667	2.26054	0.494257			32.89	27.72	32.89	27.72	-5.17	36.0019	17.0299			32.89	32.34	32.89	32.22	-0.67	1.59107	0.461158			32.89	35.96	32.89	35.97	3.08	0.118257	4.0935			32.89	37.28	32.89	37.3633	4.47333	0.0450187	6.54322
	30.42	29.08								32.99	27.84								32.99	32.21								32.99	35.97								32.99	37.36
48B	34.07	29.75							48B	30.16	26.19							48B	30.16	28.78							48B	30.16	32.43							48B	30.16	34.01
	33.94	29.97	34.01	29.87	-4.14	17.6305	3.85483			30.02	26.09	30.0233	26.12	-3.90333	14.9631	7.07796			30.02	28.99	30.0233	28.9633	-1.06	2.08493	0.604299			30.02	32.35	30.0233	32.3833	2.36	0.194791	6.74273			30.02	34.23	30.0233	34.1167	4.09333	0.0585847	8.51496
	34.02	29.89								29.89	26.08								29.89	29.12								29.89	32.37								29.89	34.11
49A	29.49	25.18							49A	29.49	27.82							49A	29.49	29.13							49A	29.49	34.97							49A	29.49	33.77
	29.58	25.45	29.4333	25.3167	-4.11667	17.3476	3.79298			29.58	27.57	29.4333	27.69	-1.74333	3.34808	1.58374			29.58	28.86	29.4333	29	-0.433333	1.35035	0.391387			29.58	34.71	29.4333	34.85	5.41667	0.023411	0.810378			29.58	33.61	29.4333	33.7	4.26667	0.0519524	7.55099
	29.23	25.32								29.23	27.68								29.23	29.01								29.23	34.87								29.23	33.72
49B	28.67	27.18							49B	28.67	27.55							49B	28.67	29.67							49B	28.67	33.75							49B	28.67	32.75
	28.36	27.01	28.52	27.09	-1.43	2.69447	0.589134			28.36	27.21	28.52	27.36	-1.16	2.23457	1.05702			28.36	29.45	28.52	29.5233	1.00333	0.498846	0.144586			28.36	33.55	28.52	33.5633	5.04333	0.0303253	1.04972			28.36	32.55	28.52	32.5633	4.04333	0.0606506	8.81524
	28.53	27.08								28.53	27.32								28.53	29.45								28.53	33.39								28.53	32.39
7A	15.09	18.96							7A	15.09	15.59							7A	15.09	19.01							7A	15.09	23.56							7A	15.09	23.74
	14.89	18.86	15.01	18.93	3.92	0.0660636	0.0144445			14.89	15.51	15.01	15.52	0.51	0.702222	0.332171			14.89	19.23	15.01	19.1	4.09	0.0587202	0.0170195			14.89	23.31	15.01	23.41	8.4	0.00296038	0.102474			14.89	23.43	15.01	23.56	8.55	0.00266805	0.387786
	15.05	18.97								15.05	15.46								15.05	19.06								15.05	23.36								15.05	23.51
7B	17.69	19.68							7B	17.69	17.43							7B	17.69	18.89							7B	17.69	22.98							7B	17.69	24.21
	17.67	19.51	17.62	19.5733	1.95333	0.258219	0.0564585			17.67	17.07	17.62	17.2533	-0.366667	1.28937	0.609909			17.67	18.75	17.62	18.8	1.18	0.441351	0.127922			17.67	22.95	17.62	22.8967	5.27667	0.0257968	0.89296			17.67	24.01	17.62	24.12	6.5	0.0110485	1.60585
	17.5	19.53								17.5	17.26								17.5	18.76								17.5	22.76								17.5	24.14
43A	14.56	18.51							43A	14.56	16.01							43A	14.56	21.22							43A	14.56	23.01							43A	14.56	21.29
	14.17	18.22	14.35	18.3	3.95	0.0647041	0.0141473			14.17	15.96	14.35	16.05	1.7	0.307786	0.145592			14.17	21.48	14.35	21.34	6.99	0.00786684	0.00228013			14.17	23.31	14.35	23.15	8.8	0.00224355	0.077661			14.17	21.07	14.35	21.19	6.84	0.00872881	1.26868
	14.32	18.17								14.32	16.18								14.32	21.32								14.32	23.13								14.32	21.21
43B	17.49	21.49							43B	17.49	17.87							43B	17.49	20.49							43B	17.49	25.29							43B	17.49	23.87
	17.63	21.29	17.61	21.39	3.78	0.0727958	0.0159165			17.63	17.68	17.61	17.78	0.17	0.888843	0.420448			17.63	20.59	17.61	20.6	2.99	0.125869	0.0364821			17.63	25.18	17.61	25.23	7.62	0.00508337	0.175962			17.63	24.07	17.61	23.9733	6.36333	0.0121464	1.76541
	17.71	21.39								17.71	17.79								17.71	20.72								17.71	25.22								17.71	23.98
99A	17.39	20.49							99A	17.39	16.71							99A	17.39	21.56							99A	17.39	23.39							99A	17.39	23.28
	17.19	20.31	17.27	20.43	3.16	0.111878	0.0244617			17.19	16.52	17.27	16.5667	-0.703333	1.62826	0.770215			17.19	21.23	17.27	21.39	4.12	0.0575117	0.0166693			17.19	23.11	17.27	23.26	5.99	0.0157337	0.544624			17.19	23.05	17.27	23.1067	5.83667	0.017498	2.54324
	17.23	20.49								17.23	16.47								17.23	21.38								17.23	23.28								17.23	22.99
99B	16.58	19.42							99B	16.58	17.29							99B	16.58	19.75							99B	16.58	22							99B	16.58	21.82
	16.42	19.45	16.49	19.42	2.93	0.131215	0.0286895			16.42	17.06	16.49	17.1067	0.616667	0.652176	0.308498			16.42	19.43	16.49	19.6	3.11	0.115824	0.0335704			16.42	22.19	16.49	22.0833	5.59333	0.0207128	0.716978			16.42	21.61	16.49	21.67	5.18	0.0275845	4.00925
	16.47	19.39								16.47	16.97								16.47	19.62								16.47	22.06								16.47	21.58
13A	31.1	29.26							13A	31.1	27.07							13A	31.1	32.27							13A	31.1	36.59							13A	31.1	34.71
	30.91	29.45	31	29.3667	-1.63333	3.10229	0.678302			30.91	27.42	31	27.2333	-3.76667	13.6107	6.43824			30.91	32.45	31	32.4267	1.42667	0.371989	0.107818			30.91	36.43	31	36.5133	5.51333	0.0218938	0.757858			30.91	34.79	31	34.72	3.72	0.0758872	11.0298
	30.99	29.39								30.99	27.21								30.99	32.56								30.99	36.52								30.99	34.66
13B	26.39	28.13							13B	26.39	26.58							13B	26.39	27.98							13B	26.39	33.98							13B	26.39	33.04
	26.68	28.01	26.5733	28.06	1.48667	0.356836	0.0780207			26.68	26.31	26.5733	26.54	-0.0333333	1.02337	0.484085			26.68	27.61	26.5733	27.79	1.21667	0.430276	0.124712			26.68	33.83	26.5733	33.8533	7.28	0.0064343	0.222725			26.68	33.01	26.5733	32.99	6.41667	0.0117055	1.70133
	26.65	28.04								26.65	26.73								26.65	27.78								26.65	33.75								26.65	32.92
52A	26.87	24.49							52A	26.87	24.29							52A	26.87	24.43							52A	26.87	29.83							52A	26.87	30.16
	26.52	24.51	26.67	24.42	-2.25	4.75683	1.04006			26.52	24.12	26.67	24.22	-2.45	5.46416	2.58471			26.52	24.2	26.67	24.3833	-2.28667	4.87927	1.41421			26.52	29.65	26.67	29.73	3.06	0.119908	4.15064			26.52	30.02	26.67	30.38	3.71	0.076415	11.1065
	26.62	24.26								26.62	24.25								26.62	24.52								26.62	29.71								26.62	30.96
52B	21.01	21.35							52B	21.01	19.28							52B	21.01	22.36							52B	21.01	24.13							52B	21.01	24.23
	21.12	21.12	21.06	21.25	0.19	0.876606	0.191666			21.12	19.51	21.06	19.4033	-1.65667	3.15287	1.4914			21.12	22.23	21.06	22.3	1.24	0.423373	0.122711			21.12	23.96	21.06	24.06	3	0.125	4.3269			21.12	26.08	21.06	25.4767	4.41667	0.0468221	6.80534
	21.05	21.28								21.05	19.42								21.05	22.31								21.05	24.09								21.05	26.12
4A	17.96	19.88							4A	17.96	17.58							4A	17.96	20.01							4A	17.96	22.26							4A	17.96	23.32
	17.79	19.83	17.88	19.81	1.93	0.262429	0.057379			17.79	17.43	17.88	17.4967	-0.383333	1.30435	0.616996			17.79	20.04	17.88	20.0633	2.18333	0.220166	0.0638133			17.79	22.37	17.88	22.28	4.4	0.0473661	1.63959			17.79	23.4	17.88	23.3	5.42	0.023357	3.39482
	17.89	19.72								17.89	17.48								17.89	20.14								17.89	22.21								17.89	23.18
4B	18.58	18.71							4B	18.58	17.57							4B	18.58	18.68							4B	18.58	23.56							4B	18.58	23.79
	18.31	18.43	18.44	18.5667	0.126667	0.915945	0.200267			18.31	17.43	18.44	17.46	-0.98	1.97247	0.933033			18.31	18.69	18.44	18.68	0.24	0.846745	0.245421			18.31	23.32	18.44	23.45	5.01	0.0310341	1.07425			18.31	23.89	18.44	23.7567	5.31667	0.0250913	3.64689
	18.43	18.56								18.43	17.38								18.43	18.67								18.43	23.47								18.43	23.59
30A	16.38	20.01							30A	16.38	15.96							30A	16.38	20.89							30A	16.38	22.31							30A	16.38	21.99
	16.19	20.12	16.28	20.08	3.8	0.0717936	0.0156974			16.19	15.85	16.28	15.91	-0.37	1.29235	0.61132			16.19	20.76	16.28	20.84	4.56	0.0423939	0.0122875			16.19	22.11	16.28	22.2167	5.93667	0.0163262	0.565135			16.19	21.93	16.28	21.9467	5.66667	0.0196863	2.86129
	16.27	20.11								16.27	15.92								16.27	20.87								16.27	22.23								16.27	21.92
30B	21.99	21.82							30B	21.99	21.99							30B	21.99	21.32							30B	21.99	24.78							30B	21.99	26.71
	21.94	21.87	21.96	21.82	-0.14	1.10191	0.240927			21.94	21.78	21.96	21.8967	-0.0633333	1.04488	0.494257			21.94	21.66	21.96	21.5033	-0.456667	1.37237	0.397768			21.94	24.54	21.96	24.6467	2.68667	0.155322	5.3765			21.94	26.39	21.96	26.5433	4.58333	0.0417137	6.06287
	21.95	21.77								21.95	21.92								21.95	21.53								21.95	24.62								21.95	26.53
110A	16.73	20.09							110A	16.73	17.29							110A	16.73	21.24							110A	16.73	21.82							110A	16.73	22.19
	16.53	20.01	16.6233	20.05	3.42667	0.0929973	0.0203335			16.53	16.99	16.6233	17.0833	0.46	0.726986	0.343885			16.53	21.06	16.6233	21.1367	4.51333	0.0437876	0.0126914			16.53	21.72	16.6233	21.7	5.07667	0.0296327	1.02574			16.53	22.01	16.6233	22.09	5.46667	0.0226136	3.28676
	16.61	20.05								16.61	16.97								16.61	21.11								16.61	21.56								16.61	22.07
110B	21.45	20.01							110B	21.45	19.97							110B	21.45	19.21							110B	21.45	28.74							110B	21.45	26.63
	21.34	20.12	21.39	20.02	-1.37	2.58471	0.565135			21.34	19.65	21.39	19.79	-1.6	3.03143	1.43396			21.34	19.02	21.39	19.12	-2.27	4.82323	1.39797			21.34	28.49	21.39	28.61	7.22	0.00670754	0.232183			21.34	26.31	21.39	26.4533	5.06333	0.0299078	4.34694
	21.38	19.93								21.38	19.75								21.38	19.13								21.38	28.6								21.38	26.42
95A	18.93	21.07							95A	18.93	17.78							95A	18.93	20.31							95A	18.93	23.65							95A	18.93	23.74
	18.79	20.95	18.87	21	2.13	0.228458	0.0499513			18.79	17.98	18.87	17.87	-1	2	0.946058			18.79	20.15	18.87	20.23	1.36	0.389582	0.112917			18.79	23.29	18.87	23.4567	4.58667	0.0416175	1.4406			18.79	23.54	18.87	23.63	4.76	0.036906	5.36409
	18.89	20.98								18.89	17.85								18.89	20.23								18.89	23.43								18.89	23.61
95B	17.19	19.56							95B	17.19	16.32							95B	17.19	21.34							95B	17.19	22.01							95B	17.19	21.11
	17.34	19.25	17.26	19.39	2.13	0.228458	0.0499513			17.34	16.58	17.26	16.46	-0.8	1.7411	0.823591			17.34	21.13	17.26	21.24	3.98	0.0633725	0.0183679			17.34	22.04	17.26	22.03	4.77	0.0366511	1.26868			17.34	21.17	17.26	21.1	3.84	0.0698304	10.1495
	17.25	19.36								17.25	16.48								17.25	21.25								17.25	22.04								17.25	21.02
76A	18.23	21.16							76A	18.23	17.57							76A	18.23	20.99							76A	18.23	24.87							76A	18.23	21.23
	18.44	21.11	18.28	21.13	2.85	0.138696	0.0303253			18.44	17.46	18.28	17.47	-0.81	1.75321	0.82932			18.44	20.95	18.28	20.96	2.68	0.156041	0.0452272			18.44	24.53	18.28	24.7	6.42	0.0116785	0.404254			18.44	21.18	18.28	21.2	2.92	0.132127	19.204
	18.17	21.12								18.17	17.38								18.17	20.94								18.17	24.7								18.17	21.19
76B	19.56	19.23							76B	19.56	17.37							76B	19.56	19.54							76B	19.56	26.3							76B	19.56	23.04
	19.25	19.09	19.4	19.17	-0.23	1.17283	0.256435			19.25	17.21	19.4	17.29	-2.11	4.31691	2.04202			19.25	19.32	19.4	19.38	-0.02	1.01396	0.293887			19.25	26.11	19.4	26.21	6.81	0.00891222	0.308498			19.25	23.06	19.4	23.0233	3.62333	0.0811462	11.7942
	19.39	19.19								19.39	17.29								19.39	19.28								19.39	26.22								19.39	22.97
70A	15.56	19.4							70A	15.56	17.23							70A	15.56	20.4							70A	15.56	25.67							70A	15.56	22.09
	15.38	19.26	15.45	19.3233	3.87333	0.0682355	0.0149194			15.38	17.34	15.45	17.1933	1.74333	0.298679	0.141284			15.38	20.35	15.45	20.4033	4.95333	0.0322774	0.0093553			15.38	25.51	15.45	25.5367	10.0867	0.000919625	0.031833			15.38	22.01	15.45	22.01	6.56	0.0105985	1.54043
	15.41	19.31								15.41	17.01								15.41	20.46								15.41	25.43								15.41	21.93
70B	20.53	20.45							70B	20.53	18.62							70B	20.53	19.98							70B	20.53	25.37							70B	20.53	24.72
	20.32	20.26	20.42	20.35	-0.07	1.04972	0.229516			20.32	18.38	20.42	18.51	-1.91	3.75809	1.77769			20.32	19.9	20.42	19.9367	-0.483333	1.39797	0.405189			20.32	25.24	20.42	25.29	4.87	0.0341967	1.18372			20.32	24.51	20.42	24.62	4.2	0.0544094	7.90811
	20.41	20.34								20.41	18.53								20.41	19.93								20.41	25.26								20.41	24.63
21A	18.4	21.69							21A	18.4	17.67							21A	18.4	21.89							21A	18.4	21.98							21A	18.4	22.28
	18.28	21.57	18.33	21.57	3.24	0.105843	0.0231421			18.28	17.52	18.33	17.54	-0.79	1.72907	0.817902			18.28	21.85	18.33	21.7867	3.45667	0.0910835	0.0263997			18.28	21.65	18.33	21.83	3.5	0.0883883	3.05958			18.28	22.53	18.33	22.44	4.11	0.0579118	8.41716
	18.31	21.45								18.31	17.43								18.31	21.62								18.31	21.86								18.31	22.51
21B	18.33	21.09							21B	18.33	17.5							21B	18.33	20.3							21B	18.33	23.78							21B	18.33	24.61
	18.18	20.98	18.24	21.04	2.8	0.143587	0.0313947			18.18	17.21	18.24	17.34	-0.9	1.86607	0.882703			18.18	20.12	18.24	20.21	1.97	0.255253	0.0739828			18.18	23.54	18.24	23.6567	5.41667	0.023411	0.810378			18.18	24.52	18.24	24.48	6.24	0.0132304	1.92297
	18.21	21.05								18.21	17.31								18.21	20.21								18.21	23.65								18.21	24.31
101A	13.89	18.41							101A	13.89	15.89							101A	13.89	21.43							101A	13.89	19.66							101A	13.89	21.63
	13.71	18.39	13.75	18.43	4.68	0.0390103	0.00852944			13.71	15.79	13.75	15.79	2.04	0.243164	0.115023			13.71	21.76	13.75	21.6	7.85	0.00433426	0.00125624			13.71	19.34	13.75	19.46	5.71	0.0191038	0.66128			13.71	21.51	13.75	21.58	7.83	0.00439476	0.638754
	13.65	18.49								13.65	15.69								13.65	21.61								13.65	19.38								13.65	21.6
101B	17.96	20.99							101B	17.96	17.51							101B	17.96	20.98							101B	17.96	21.01							101B	17.96	23.3
	17.99	21.08	17.98	20.9733	2.99333	0.125579	0.0274573			17.99	17.77	17.98	17.64	-0.34	1.26576	0.598739			17.99	20.75	17.98	20.8567	2.87667	0.136156	0.0394636			17.99	21.09	17.98	21.0567	3.07667	0.118531	4.10296			17.99	23.09	17.98	23.1733	5.19333	0.0273307	3.97237
	17.99	20.85								17.99	17.64								17.99	20.84								17.99	21.07								17.99	23.13
28A	19.19	19.22							28A	19.19	17.23							28A	19.19	19.98							28A	19.19	22.39							28A	19.19	24.56
	19.32	19.35	19.26	19.3	0.04	0.972655	0.212667			19.32	17.22	19.26	17.1733	-2.08667	4.24766	2.00926			19.32	19.71	19.26	19.84	0.58	0.668964	0.193893			19.32	22.41	19.26	22.4167	3.15667	0.112137	3.88164			19.32	24.19	19.26	24.38	5.12	0.0287559	4.17951
	19.27	19.33								19.27	17.07								19.27	19.83								19.27	22.45								19.27	24.39
28B	19.87	22.01							28B	19.87	18.59							28B	19.87	21.09							28B	19.87	23.67							28B	19.87	26.23
	19.63	22.08	19.7467	22.0367	2.29	0.204476	0.0447077			19.63	18.35	19.7467	18.48	-1.26667	2.40605	1.13813			19.63	21.28	19.7467	21.1733	1.42667	0.371989	0.107818			19.63	23.61	19.7467	23.65	3.90333	0.0668312	2.31338			19.63	26.17	19.7467	26.21	6.46333	0.0113329	1.64718
	19.74	22.02								19.74	18.5								19.74	21.15								19.74	23.67								19.74	26.23
38A	20.89	19.76							38A	20.89	18.95							38A	20.89	19.55							38A	19.45	25.79							38A	20.89	29.56
	21.08	19.53	20.96	19.6367	-1.32333	2.50244	0.547147			21.08	18.82	20.96	18.8667	-2.09333	4.26733	2.01857			21.08	19.76	20.96	19.65	-1.31	2.47942	0.718636			19.29	25.57	19.36	25.68	6.32	0.0125167	0.433269			21.08	29.39	20.96	29.46	8.5	0.00276214	0.401461
	20.91	19.62								20.91	18.83								20.91	19.64								19.34	25.68								20.91	29.43
38B	18.27	22.54							38B	18.27	19.06							38B	18.27	21.99							38B	19.93	24.96							38B	18.27	27.35
	18.43	22.78	18.35	22.6933	4.34333	0.0492636	0.0107713			18.43	19.01	18.35	19.03	0.68	0.624165	0.295248			18.43	21.92	18.35	21.94	3.59	0.0830429	0.0240692			19.56	24.91	19.76	24.93	5.17	0.0277763	0.961483			18.43	27.26	18.35	27.29	8.94	0.00203607	0.295931
	18.35	22.76								18.35	19.02								18.35	21.91								19.79	24.92								18.35	27.26
123A	19.08	19.49							123A	19.08	18.65							123A	19.08	20.28							123A	19.08	25.29							123A	19.08	27.87
	19.01	19.43	19.04	19.44	0.4	0.757858	0.165702			19.01	18.48	19.04	18.5633	-0.476667	1.39152	0.658231			19.01	20.26	19.04	20.29	1.25	0.420448	0.121863			19.01	25.45	19.04	25.37	6.33	0.0124303	0.430276			19.01	27.56	19.04	27.74	8.7	0.00240458	0.349492
	19.03	19.4								19.03	18.56								19.03	20.33								19.03	25.37								19.03	27.79
123B	15.28	20.89							123B	15.28	16.57							123B	15.28	21.65							123B	15.28	23.56							123B	15.28	25.19
	15.19	20.92	15.21	20.88	5.67	0.0196408	0.00429438			15.19	16.65	15.21	16.63	1.42	0.373712	0.176777			15.19	21.31	15.21	21.49	6.28	0.0128686	0.00372985			15.19	23.83	15.21	23.7	8.49	0.00278135	0.0962769			15.19	25.07	15.21	25.13	9.92	0.00103224	0.150031
	15.16	20.83								15.16	16.67								15.16	21.51								15.16	23.71								15.16	25.13
78A	20.21	21.71							78A	20.21	19.45							78A	20.21	22.73							78A	20.78	23.96							78A	20.21	23.78
	20.41	21.59	20.31	21.6033	1.29333	0.408007	0.089209			20.41	19.3	20.31	19.37	-0.94	1.91853	0.907519			20.41	22.81	20.31	22.81	2.5	0.176777	0.0512371			20.61	23.74	20.76	23.85	3.09	0.11744	4.06522			20.41	23.95	20.31	23.94	3.63	0.0807721	11.7398
	20.31	21.51								20.31	19.36								20.31	22.89								20.89	23.85								20.31	24.09
78B	20.31	23.59							78B	20.31	19.38							78B	20.31	21.74							78B	19.42	22.09							78B	20.31	25.56
	20.13	23.37	20.21	23.48	3.27	0.103665	0.0226659			20.13	19.61	20.21	19.5033	-0.706667	1.63203	0.771997			20.13	21.99	20.21	21.79	1.58	0.334482	0.0969465			19.52	22.01	19.42	22.03	2.61	0.163799	5.66994			20.13	25.36	20.21	25.4533	5.24333	0.0263997	3.83706
	20.19	23.48								20.19	19.52								20.19	21.64								19.32	21.99								20.19	25.44
113A	18.14	22.23							113A	18.14	17.87							113A	18.14	21.15							113A	18.47	20.36							113A	18.14	22.84
	18.07	22.45	18.05	22.34	4.29	0.0511189	0.0111769			18.07	17.67	18.05	17.77	-0.28	1.21419	0.574349			18.07	21.04	18.05	21.1133	3.06333	0.119631	0.034674			18.75	20.14	18.61	20.27	1.66	0.316439	10.9536			18.07	22.78	18.05	22.89	4.84	0.0349152	5.07474
	17.94	22.34								17.94	17.77								17.94	21.15								18.61	20.31								17.94	23.05
113B	19.74	23.17							113B	19.74	17.99							113B	19.74	20.66							113B	20.39	21.97							113B	19.74	24.78
	19.57	23.01	19.66	23.08	3.42	0.0934281	0.0204276			19.57	17.91	19.66	17.9	-1.76	3.38698	1.60214			19.57	20.54	19.66	20.63	0.97	0.510506	0.147966			20.67	21.75	20.55	21.8433	1.29333	0.408007	14.1232			19.57	24.54	19.66	24.64	4.98	0.0316862	4.60542
	19.67	23.06								19.67	17.8								19.67	20.69								20.59	21.81								19.67	24.6
103A	20.24	23.34							103A	20.24	19.27							103A	20.24	23.02							103A	21.43	21.99							103A	20.24	23.84
	20.32	23.61	20.35	23.48	3.13	0.114229	0.0249757			20.32	19.45	20.35	19.37	-0.98	1.97247	0.933033			20.32	23.09	20.35	23.06	2.71	0.15283	0.0442964			21.67	21.87	21.56	21.9267	0.366667	0.775572	26.8466			20.32	23.97	20.35	23.94	3.59	0.0830429	12.0698
	20.49	23.49								20.49	19.39								20.49	23.07								21.58	21.92								20.49	24.01
103B	20.58	23.01							103B	20.58	19.55							103B	20.58	22.16							103B	21.36	21.49							103B	20.58	25.32
	20.41	23.08	20.5	23.05	2.55	0.170755	0.0373348			20.41	19.43	20.5	19.5	-1	2	0.946058			20.41	22.01	20.5	22.07	1.57	0.336808	0.0976209			21.57	21.46	21.51	21.48	-0.03	1.02101	35.3425			20.41	25.58	20.5	25.45	4.95	0.032352	4.70219
	20.51	23.06								20.51	19.52								20.51	22.04								21.6	21.49								20.51	25.45
29A	21.41	23.58							29A	21.41	18.43							29A	21.41	23.05							29A	21.65	23.4							29A	21.41	25.88
	21.28	23.89	21.31	23.76	2.45	0.183011	0.0400145			21.28	18.56	21.31	18.47	-2.84	7.1602	3.38698			21.28	23.11	21.31	23.03	1.72	0.303549	0.0879808			21.89	23.34	21.77	23.31	1.54	0.343885	11.9037			21.28	26.1	21.31	25.98	4.67	0.0392817	5.70938
	21.24	23.81								21.24	18.42								21.24	22.93								21.77	23.19								21.24	25.96
29B	21.69	20.01							29B	21.69	19.54							29B	21.69	19.53							29B	20.45	26.98							29B	21.69	30.09
	21.45	20.07	21.56	20.0433	-1.51667	2.86129	0.625609			21.45	19.33	21.56	19.43	-2.13	4.37717	2.07053			21.45	19.62	21.56	19.64	-1.92	3.78423	1.09682			20.69	26.85	20.63	26.89	6.26	0.0130482	0.451668			21.45	30.02	21.56	30.04	8.48	0.00280069	0.407066
	21.54	20.05								21.54	19.42								21.54	19.77								20.75	26.84								21.54	30.01
35A	21.67	22.44							35A	21.67	19.83							35A	21.67	22.23							35A	21.67	26.82							35A	21.67	31.22
	21.38	22.53	21.47	22.54	1.07	0.476319	0.104145			21.38	19.86	21.47	19.92	-1.55	2.92817	1.38511			21.38	22.04	21.47	22.12	0.65	0.63728	0.18471			21.38	27.07	21.47	26.94	5.47	0.0225614	0.780967			21.38	31.23	21.47	31.28	9.81	0.00111403	0.161918
	21.36	22.65								21.36	20.07								21.36	22.09								21.36	26.93								21.36	31.39
35B	19.31	21.74							35B	19.31	18.88							35B	19.31	22.8							35B	19.31	25.45							35B	19.31	27.26
	19.54	21.51	19.42	21.59	2.17	0.222211	0.0485854			19.54	18.76	19.42	18.79	-0.63	1.54756	0.732043			19.54	22.62	19.42	22.7	3.28	0.102949	0.0298388			19.54	25.12	19.42	25.27	5.85	0.017337	0.600124			19.54	27.13	19.42	27.15	7.73	0.00471019	0.6846
	19.41	21.52								19.41	18.73								19.41	22.68								19.41	25.24								19.41	27.06
65A	19.6	21.07							65A	19.6	18.91							65A	19.6	22.24							65A	19.6	26.18							65A	19.6	26.55
	19.42	21.12	19.52	21.04	1.52	0.348686	0.0762387			19.42	18.67	19.52	18.8	-0.72	1.64718	0.779165			19.42	22.31	19.52	22.34	2.82	0.14161	0.0410445			19.42	26.11	19.52	26.14	6.62	0.0101667	0.351923			19.42	26.32	19.52	26.43	6.91	0.00831539	1.2086
	19.54	20.93								19.54	18.82								19.54	22.47								19.54	26.13								19.54	26.42
65B	22.45	20.93							65B	22.45	19.36							65B	22.45	22.09							65B	22.45	27.67							65B	22.45	29.23
	22.26	20.99	22.34	21.01	-1.33	2.51403	0.549681			22.26	19.15	22.34	19.19	-3.15	8.87656	4.19887			22.26	22.04	22.34	22.05	-0.29	1.22264	0.354371			22.26	27.43	22.34	27.55	5.21	0.0270168	0.935191			22.26	29.08	22.34	29.11	6.77	0.00916277	1.33176
	22.31	21.11								22.31	19.06								22.31	22.02								22.31	27.55								22.31	29.02
32A	19.77	20.12							32A	19.77	18.54							32A	19.77	22.11							32A	19.77	24.79							32A	19.77	29.16
	19.84	20.35	19.86	20.2433	0.383333	0.766664	0.167628			19.84	18.32	19.86	18.43	-1.43	2.69447	1.27456			19.84	22.24	19.86	22.2	2.34	0.19751	0.0572466			19.84	24.98	19.86	24.8633	5.00333	0.0311779	1.07923			19.84	29.23	19.86	29.14	9.28	0.00160858	0.233798
	19.97	20.26								19.97	18.43								19.97	22.25								19.97	24.82								19.97	29.03
32B	21.02	21.09							32B	21.02	18.46							32B	21.02	21.65							32B	21.02	28.93							32B	21.02	28.67
	20.86	21.01	20.93	21.03	0.1	0.933033	0.204004			20.86	18.28	20.93	18.35	-2.58	5.9794	2.82843			20.86	21.53	20.93	21.5833	0.653333	0.63581	0.184284			20.86	28.89	20.93	28.9067	7.97667	0.00396994	0.13742			20.86	28.54	20.93	28.54	7.61	0.00511872	0.743979
	20.91	20.99								20.91	18.31								20.91	21.57								20.91	28.9								20.91	28.41
77A	22.82	18.49							77A	22.82	18.55							77A	22.82	21.21							77A	22.82	28.99							77A	22.82	30.67
	22.74	18.54	22.7	18.45	-4.25	19.0273	4.16024			22.74	18.76	22.7	18.64	-4.06	16.6795	7.88986			22.74	21.45	22.7	21.32	-1.38	2.60268	0.754364			22.74	28.82	22.7	28.9	6.2	0.0136024	0.470848			22.74	30.32	22.7	30.49	7.79	0.00451831	0.656712
	22.54	18.32								22.54	18.61								22.54	21.3								22.54	28.89								22.54	30.48
77B	22.57	20.13							77B	22.57	17.9							77B	22.57	19.73							77B	22.57	29.79							77B	22.57	28.12
	22.62	20.07	22.63	20.1033	-2.52667	5.76239	1.25992			22.62	18.03	22.63	17.99	-4.64	24.9333	11.7942			22.62	19.89	22.63	19.81	-2.82	7.06162	2.04675			22.62	29.68	22.63	29.6767	7.04667	0.00756383	0.261824			22.62	28.08	22.63	28.09	5.46	0.0227183	3.30198
	22.7	20.11								22.7	18.04								22.7	19.81								22.7	29.56								22.7	28.07
105A	19.15	17.98							105A	19.15	16.96							105A	19.15	21.4							105A	19.15	26.59							105A	19.15	27.37
	19.06	17.81	19.0433	17.85	-1.19333	2.2868	0.5			19.06	16.85	19.0433	16.6167	-2.42667	5.3765	2.54324			19.06	21.21	19.0433	21.31	2.26667	0.207809	0.0602317			19.06	26.51	19.0433	26.5033	7.46	0.00567958	0.1966			19.06	27.11	19.0433	27.23	8.18667	0.00343216	0.498846
	18.92	17.76								18.92	16.04								18.92	21.32								18.92	26.41								18.92	27.21
105B	22.39	23.01							105B	22.39	19.83							105B	22.39	20.65							105B	22.39	28.49							105B	22.39	28.12
	22.11	23.24	22.22	23.14	0.92	0.528509	0.115556			22.11	19.63	22.22	19.7233	-2.49667	5.6438	2.66968			22.11	20.51	22.22	20.5233	-1.69667	3.24151	0.939523			22.11	28.44	22.22	28.44	6.22	0.0134151	0.464366			22.11	28.17	22.22	28.16	5.94	0.0162885	2.36745
	22.16	23.17								22.16	19.71								22.16	20.41								22.16	28.39								22.16	28.19
11A	17.45	16.67							11A	17.45	17.34							11A	17.45	18.99							11A	17.45	25.45							11A	17.45	25.13
	17.21	16.61	17.34	16.6	-0.74	1.67018	0.365177			17.21	17.01	17.34	17.16	-0.18	1.13288	0.535887			17.21	18.83	17.34	18.87	1.53	0.346277	0.100365			17.21	25.34	17.34	25.39	8.05	0.00377319	0.13061			17.21	25.02	17.34	25.08	7.74	0.00467765	0.679871
	17.36	16.52								17.36	17.13								17.36	18.79								17.36	25.38								17.36	25.09
11B	20.6	21.01							11B	20.6	17.9							11B	20.6	20.77							11B	20.6	26.42							11B	20.6	27.43
	20.38	21.08	20.51	21.04	0.53	0.692555	0.151424			20.38	17.84	20.51	17.81	-2.7	6.49802	3.07375			20.38	20.51	20.51	20.6333	0.123333	0.918064	0.266093			20.38	26.63	20.51	26.51	6	0.015625	0.540862			20.38	27.52	20.51	27.5033	6.99333	0.00784868	1.14076
	20.55	21.03								20.55	17.69								20.55	20.62								20.55	26.48								20.55	27.56
80A	24.72	23.53							80A	24.72	21.12							80A	24.72	35.28							80A	24.72	27.98							80A	24.72	29.93
	24.44	23.39	24.6	23.41	-1.19	2.28153	0.498846			24.44	21.02	24.6	21.03	-3.57	11.8762	5.61778			24.44	35.23	24.6	35.21	10.61	0.000639841	0.000185452			24.44	27.73	24.6	27.8433	3.24333	0.105599	3.65533			24.44	29.78	24.6	29.7333	5.13333	0.0284913	4.14106
	24.64	23.31								24.64	20.95								24.64	35.12								24.64	27.82								24.64	29.49
80B	26.34	26.09							80B	26.34	23.67							80B	26.34	34.25							80B	26.34	28.21							80B	26.34	30.92
	26.07	26.32	26.22	26.18	-0.04	1.02811	0.224793			26.07	23.32	26.22	23.49	-2.73	6.63456	3.13834			26.07	34.31	26.22	34.33	8.11	0.00361948	0.00104907			26.07	28.35	26.22	28.3633	2.14333	0.226356	7.83536			26.07	30.88	26.22	30.8433	4.62333	0.0405731	5.89708
	26.25	26.13								26.25	23.48								26.25	34.43								26.25	28.53								26.25	30.73
109A	23.78	22.94							109A	23.78	20.31							109A	23.78	29.63							109A	23.78	26.62							109A	23.78	28.87
	23.71	22.74	23.72	22.85	-0.87	1.82766	0.399611			23.71	20.47	23.72	20.4	-3.32	9.98664	4.72397			23.71	29.54	23.72	29.5	5.78	0.018199	0.0052748			23.71	26.44	23.72	26.5633	2.84333	0.139339	4.82323			23.71	28.92	23.72	28.9267	5.20667	0.0270793	3.93583
	23.67	22.87								23.67	20.42								23.67	29.33								23.67	26.63								23.67	28.99
109B	25.87	23.64							109B	25.87	23.34							109B	25.87	34.29							109B	25.87	28.23							109B	25.87	30.83
	26.05	23.78	25.97	23.77	-2.2	4.59479	1.00463			26.05	23.15	25.97	23.26	-2.71	6.54322	3.09513			26.05	34.1	25.97	34.2	8.23	0.00333061	0.000965346			26.05	28.21	25.97	28.1833	2.21333	0.215636	7.46426			26.05	30.69	25.97	30.8133	4.84333	0.0348346	5.06303
	25.99	23.89								25.99	23.29								25.99	34.21								25.99	28.11								25.99	30.92
17A	23.47	20.96							17A	23.47	21.24							17A	23.47	31.88							17A	23.47	27.98							17A	23.47	28.91
	23.61	20.76	23.53	20.85	-2.68	6.40856	1.4012			23.61	21.04	23.53	21.13	-2.4	5.27803	2.49666			23.61	31.58	23.53	31.72	8.19	0.00342424	0.000992485			23.61	27.62	23.53	27.79	4.26	0.052193	1.80667			23.61	28.69	23.53	28.7767	5.24667	0.0263388	3.8282
	23.51	20.83								23.51	21.11								23.51	31.7								23.51	27.77								23.51	28.73
17B	22.18	22.8							17B	22.18	21.88							17B	22.18	32.03							17B	22.18	26.03							17B	22.18	27.23
	22.56	22.62	22.36	22.72	0.36	0.779165	0.170361			22.56	21.84	22.36	21.8	-0.56	1.47427	0.697372			22.56	32.08	22.36	32.05	9.69	0.00121065	0.000350897			22.56	26.01	22.36	26.0267	3.66667	0.0787451	2.72578			22.56	27.49	22.36	27.2633	4.90333	0.0334156	4.85678
	22.34	22.74								22.34	21.68								22.34	32.04								22.34	26.04								22.34	27.07
66A	18.31	18.35							66A	18.31	19.01							66A	18.31	29.54							66A	18.31	21.24							66A	18.31	23.84
	18.16	18.24	18.1833	18.3	0.116667	0.922316	0.20166			18.16	19.14	18.1833	19.06	0.876667	0.544624	0.257623			18.16	29.21	18.1833	29.37	11.1867	0.00042902	0.000124348			18.16	21.28	18.1833	21.28	3.09667	0.116899	4.04648			18.16	23.72	18.1833	23.8433	5.66	0.0197774	2.87454
	18.08	18.31								18.08	19.03								18.08	29.36								18.08	21.32								18.08	23.97
66B	21.24	23.71							66B	21.24	22.87							66B	21.24	26.99							66B	21.24	23.89							66B	21.24	25.39
	21.31	23.44	21.36	23.57	2.21	0.216134	0.0472568			21.31	22.63	21.36	22.76	1.4	0.378929	0.179244			21.31	26.71	21.36	26.84	5.48	0.0224056	0.00649405			21.31	23.76	21.36	23.8267	2.46667	0.180909	6.26219			21.31	25.71	21.36	25.53	4.17	0.0555527	8.07428
	21.53	23.56								21.53	22.78								21.53	26.82								21.53	23.83								21.53	25.49
42A	19.86	20.09							42A	19.86	18.34							42A	19.86	21.11							42A	19.86	22.51							42A	19.86	27.53
	19.64	20.16	19.75	20.1	0.35	0.784584	0.171546			19.64	18.62	19.75	18.47	-1.28	2.42839	1.1487			19.64	21.27	19.75	21.2	1.45	0.366021	0.106088			19.64	22.42	19.75	22.4233	2.67333	0.156764	5.42642			19.64	27.41	19.75	27.42	7.67	0.00491021	0.713672
	19.75	20.05								19.75	18.45								19.75	21.22								19.75	22.34								19.75	27.32
42B	21.38	19.68							42B	21.38	19.41							42B	21.38	20.44							42B	21.38	25.21							42B	21.38	30.17
	21.49	19.54	21.4767	19.56	-1.91667	3.7755	0.825496			21.49	19.59	21.4767	19.57	-1.90667	3.74942	1.77358			21.49	20.21	21.4767	20.3233	-1.15333	2.22427	0.644685			21.49	25.02	21.4767	25.0967	3.62	0.0813339	2.81539			21.49	30.22	21.4767	30.16	8.68333	0.00243252	0.353553
	21.56	19.46								21.56	19.71								21.56	20.32								21.56	25.06								21.56	30.09
61A	26.09	23.13							61A	26.09	23.12							61A	25.85	25.61							61A	25.85	28.56							61A	25.85	29.1
	26.32	23.01	26.2767	23.0733	-3.20333	9.21084	2.01391			26.32	23.36	26.2767	23.24	-3.03667	8.20593	3.88164			25.73	25.43	25.8	25.52	-0.28	1.21419	0.351923			25.73	28.63	25.8	28.5	2.7	0.153893	5.32704			25.73	29.01	25.8	29.3433	3.54333	0.085773	12.4666
	26.42	23.08								26.42	23.24								25.82	25.52								25.82	28.31								25.82	29.92
61B	30.48	28.61							61B	30.48	27.92							61B	31.58	28.07							61B	31.58	33.45							61B	31.58	34.09
	30.38	28.72	30.44	28.64	-1.8	3.4822	0.761368			30.38	27.99	30.44	27.92	-2.52	5.73582	2.71321			31.43	28.02	31.46	28.01	-3.45	10.9283	3.16748			31.43	33.27	31.46	33.37	1.91	0.266093	9.21084			31.43	34.01	31.46	34.0433	2.58333	0.166855	24.2515
	30.46	28.59								30.46	27.85								31.37	27.94								31.37	33.39								31.37	34.03
2A	18.94	18.82							2A	18.94	17.48							2A	18.94	20.06							2A	18.94	22.96							2A	18.94	24.32
	18.72	18.74	18.8433	18.7267	-0.116667	1.08423	0.237062			18.72	17.52	18.8433	17.56	-1.28333	2.43401	1.15136			18.72	20.04	18.8433	20.1467	1.30333	0.405189	0.11744			18.72	22.91	18.8433	22.93	4.08667	0.058856	2.03731			18.72	24.4	18.8433	24.2833	5.44	0.0230355	3.34808
	18.87	18.62								18.87	17.68								18.87	20.34								18.87	22.92								18.87	24.13
2B	17.52	19.73							2B	17.52	17.27							2B	17.52	17.58							2B	17.52	20.52							2B	17.52	21.72
	17.38	19.44	17.4533	19.61	2.15667	0.224274	0.0490365			17.38	17.33	17.4533	17.3267	-0.126667	1.09177	0.516438			17.38	17.69	17.4533	17.6267	0.173333	0.886791	0.257028			17.38	20.36	17.4533	20.4333	2.98	0.126745	4.3873			17.38	21.79	17.4533	21.7333	4.28	0.0514744	7.48153
	17.46	19.66								17.46	17.38								17.46	17.61								17.46	20.42								17.46	21.69
63A	18.98	18.21							63A	18.98	15.46							63A	18.98	19.79							63A	18.98	21.11							63A	18.98	23.59
	18.93	18.32	18.9267	18.2133	-0.713333	1.63959	0.358489			18.93	15.44	18.9267	15.4067	-3.52	11.4716	5.42642			18.93	19.86	18.9267	19.8867	0.96	0.514057	0.148995			18.93	21.41	18.9267	21.2833	2.35667	0.195242	6.75833			18.93	23.13	18.9267	23.3133	4.38667	0.0478059	6.94833
	18.87	18.11								18.87	15.32								18.87	20.01								18.87	21.33								18.87	23.22
63B	21.21	21.82							63B	21.21	18.8							63B	21.21	20.31							63B	21.21	23.28							63B	21.21	25.51
	21.51	21.87	21.3567	21.82	0.463333	0.725309	0.158586			21.51	18.88	21.3567	18.8333	-2.52333	5.74909	2.71948			21.51	20.61	21.3567	20.4133	-0.943333	1.92297	0.557354			21.51	23.24	21.3567	23.2867	1.93	0.262429	9.08404			21.51	25.29	21.3567	25.4733	4.11667	0.0576448	8.37835
	21.35	21.77								21.35	18.82								21.35	20.32								21.35	23.34								21.35	25.62
72A	19.72	18.07							72A	19.72	17.19							72A	19.72	21.34							72A	19.72	23.82							72A	19.72	24.49
	19.63	18.01	19.6667	18.0533	-1.61333	3.05958	0.668964			19.63	16.85	19.6667	16.9767	-2.69	6.45313	3.05252			19.63	21.05	19.6667	21.1933	1.52667	0.347078	0.100598			19.63	23.72	19.6667	23.7	4.03333	0.0610725	2.11404			19.63	24.31	19.6667	24.3567	4.69	0.0387409	5.63077
	19.65	18.08								19.65	16.89								19.65	21.19								19.65	23.56								19.65	24.27
72B	21.15	21.07							72B	21.15	20.17							72B	21.15	19.11							72B	21.15	23.24							72B	21.15	24.93
	21.44	21.02	21.29	21.1733	-0.116667	1.08423	0.237062			21.44	20.45	21.29	20.3233	-0.966667	1.95432	0.92445			21.44	19.01	21.29	19.0867	-2.20333	4.60542	1.33484			21.44	23.19	21.29	23.2633	1.97333	0.254664	8.81524			21.44	24.81	21.29	24.82	3.53	0.0865693	12.5824
	21.28	21.43								21.28	20.35								21.28	19.14								21.28	23.36								21.28	24.72
9A	19.13	19.07							9A	19.13	16.88							9A	19.13	20.11							9A	19.13	23.95							9A	19.13	25.34
	19.29	18.99	19.1867	19.0133	-0.173333	1.12766	0.246558			19.29	16.98	19.1867	16.87	-2.31667	4.9818	2.35653			19.29	20.19	19.1867	20.1933	1.00667	0.497695	0.144252			19.29	23.78	19.1867	23.7733	4.58667	0.0416175	1.4406			19.29	25.14	19.1867	25.37	6.18333	0.0137604	2
	19.14	18.98								19.14	16.75								19.14	20.28								19.14	23.59								19.14	25.63
9B	17.29	18.96							9B	17.29	16.92							9B	17.29	16.14							9B	17.29	19.91							9B	17.29	23.11
	17.36	18.87	17.4333	18.7967	1.36333	0.388683	0.0849839			17.36	16.67	17.4333	16.7267	-0.706667	1.63203	0.771997			17.36	16.03	17.4333	16.1433	-1.29	2.44528	0.708742			17.36	19.83	17.4333	19.91	2.47667	0.179659	6.21893			17.36	23.07	17.4333	23.11	5.67667	0.0195503	2.84153
	17.65	18.56								17.65	16.59								17.65	16.26								17.65	19.99								17.65	23.15
8A	19.28	19.16							8A	19.28	17.17							8A	19.28	18.19							8A	19.28	23.57							8A	19.28	24.93
	19.43	19.21	19.3267	19.16	-0.166667	1.12246	0.245421			19.43	17.26	19.3267	17.2533	-2.07333	4.20858	1.99078			19.43	18.25	19.3267	18.46	-0.866667	1.82344	0.528509			19.43	23.58	19.3267	23.9533	4.62667	0.0404794	1.4012			19.43	24.88	19.3267	24.9333	5.60667	0.0205223	2.9828
	19.27	19.11								19.27	17.33								19.27	18.94								19.27	24.71								19.27	24.99
8B	18.58	19.93							8B	18.58	17.97							8B	18.58	17.14							8B	18.58	20.3							8B	18.58	22.94
	18.24	19.81	18.3767	19.8267	1.45	0.366021	0.080029			18.24	17.81	18.3767	17.84	-0.536667	1.45062	0.686184			18.24	17.22	18.3767	17.1467	-1.23	2.34567	0.679871			18.24	20.19	18.3767	20.27	1.89333	0.269184	9.31787			18.24	22.86	18.3767	22.8567	4.48	0.0448111	6.51305
	18.31	19.74								18.31	17.74								18.31	17.08								18.31	20.32								18.31	22.77
121A	19.26	18.4							121A	19.26	17.13							121A	19.26	21.42							121A	19.26	24.52							121A	19.26	25.39
	19.28	18.21	19.3833	18.2967	-1.08667	2.12383	0.464366			19.28	17.21	19.3833	17.1833	-2.2	4.59479	2.17347			19.28	21.15	19.3833	21.2767	1.89333	0.269184	0.0780207			19.28	24.59	19.3833	24.5067	5.12333	0.0286895	0.993092			19.28	25.21	19.3833	25.31	5.92667	0.0164398	2.38943
	19.61	18.28								19.61	17.21								19.61	21.26								19.61	24.41								19.61	25.33
121B	20.53	21.15							121B	20.53	19.12							121B	20.53	19.18							121B	20.53	23.27							121B	20.53	25.12
	20.32	21.16	20.42	21.1833	0.763333	0.589134	0.128812			20.32	19.38	20.42	19.3367	-1.08333	2.11893	1.00231			20.32	19.26	20.42	19.2567	-1.16333	2.23974	0.649169			20.32	23.14	20.42	23.19	2.77	0.146604	5.07474			20.32	25.21	20.42	25.2867	4.86667	0.0342758	4.9818
	20.41	21.24								20.41	19.51								20.41	19.33								20.41	23.16								20.41	25.53
67A	20.99	18.36							67A	20.99	18.05							67A	20.99	22.51							67A	20.99	24.99							67A	20.99	26.16
	21.03	18.23	20.9833	18.4	-2.58333	5.99323	1.31039			21.03	18.01	20.9833	18.03	-2.95333	7.74537	3.66378			21.03	22.26	20.9833	22.3033	1.32	0.400535	0.116091			21.03	24.58	20.9833	24.7833	3.8	0.0717936	2.48515			21.03	26.18	20.9833	26.19	5.20667	0.0270793	3.93583
	20.93	18.61								20.93	18.03								20.93	22.14								20.93	24.78								20.93	26.23
67B	18.07	21.04							67B	18.07	18.06							67B	18.07	16.09							67B	18.07	20.16							67B	18.07	23.35
	18.33	21.18	18.2167	21.0933	2.87667	0.136156	0.0297699			18.33	18.21	18.1833	18.0967	-0.0866667	1.06191	0.502316			18.33	16.14	18.1833	16.1533	-2.03	4.08405	1.18372			18.33	20.31	18.1833	20.23	2.04667	0.242043	8.37835			18.33	23.26	18.1833	23.29	5.10667	0.0290229	4.21831
	18.25	21.06								18.15	18.02								18.15	16.23								18.15	20.22								18.15	23.26
98A	20.04	17.19							98A	20.04	17.25							98A	20.04	21.78							98A	20.04	23.24							98A	20.04	26.27
	20.05	17.23	20.04	17.1533	-2.88667	7.3956	1.61702			20.05	17.32	20.04	17.2433	-2.79667	6.94833	3.28676			20.05	21.66	20.04	21.61	1.57	0.336808	0.0976209			20.05	23.23	20.04	23.33	3.29	0.102238	3.53898			20.05	26.22	20.04	26.2867	6.24667	0.0131694	1.9141
	20.03	17.04								20.03	17.16								20.03	21.39								20.03	23.52								20.03	26.37
98B	19.98	20.82							98B	19.98	19.17							98B	19.98	18.05							98B	19.98	21.96							98B	19.98	24.52
	19.79	20.91	19.8033	20.85	1.04667	0.484085	0.105843			19.79	19.05	19.8033	19.18	-0.623333	1.54043	0.728668			19.79	18.11	19.8033	18.0567	-1.74667	3.35582	0.972655			19.79	21.87	19.8033	21.8733	2.07	0.238159	8.24394			19.79	24.08	19.8033	24.2433	4.44	0.0460709	6.69616
	19.64	20.82								19.64	19.32								19.64	18.01								19.64	21.79								19.64	24.13
96A	19.25	17.01							96A	19.25	17.43							96A	19.25	20.13							96A	19.25	22.16							96A	19.25	24.23
	19.44	17.03	19.3533	17.0167	-2.33667	5.05134	1.10445			19.44	17.35	19.3533	17.37	-1.98333	3.95406	1.87038			19.44	20.96	19.3533	20.3933	1.04	0.486327	0.140958			19.44	22.34	19.3533	22.3833	3.03	0.122428	4.23785			19.44	24.52	19.3533	24.3033	4.95	0.032352	4.70219
	19.37	17.01								19.37	17.33								19.37	20.09								19.37	22.65								19.37	24.16
96B	19.39	20.49							96B	19.39	19.28							96B	19.39	18.09							96B	19.39	21.03							96B	19.39	23.27
	19.16	20.34	19.2533	20.43	1.17667	0.442372	0.0967228			19.16	19.11	19.2533	19.2667	0.0133333	0.990801	0.468677			19.16	18.13	19.2533	18.0867	-1.16667	2.24492	0.650671			19.16	21.41	19.2533	21.2433	1.99	0.251739	8.71399			19.16	23.31	19.2533	23.35	4.09667	0.0584495	8.49531
	19.21	20.46								19.21	19.41								19.21	18.04								19.21	21.29								19.21	23.47
23A	19.67	17.45							23A	19.67	17.17							23A	19.67	21.19							23A	19.67	22.93							23A	19.67	24.93
	19.29	17.35	19.4433	17.4467	-1.99667	3.99077	0.872564			19.29	17.13	19.4433	17.2233	-2.22	4.65893	2.20381			19.29	21.14	19.4433	21.1467	1.70333	0.307076	0.0890031			19.29	22.83	19.4433	22.91	3.46667	0.0904543	3.13109			19.29	24.88	19.4433	24.9433	5.5	0.0220971	3.21169
	19.37	17.54								19.37	17.37								19.37	21.11								19.37	22.97								19.37	25.02
23B	19.14	20.13							23B	19.14	18.93							23B	19.14	18.06							23B	19.14	20.94							23B	19.14	23.78
	19.27	20.06	19.3067	20.0733	0.766667	0.587774	0.128514			19.27	18.92	19.3067	18.8833	-0.423333	1.34102	0.634342			19.27	18.14	19.3067	18.1633	-1.14333	2.20891	0.640232			19.27	20.73	19.3067	20.8533	1.54667	0.3423	11.8488			19.27	23.46	19.3067	23.6233	4.31667	0.0501827	7.29378
	19.51	20.03								19.51	18.8								19.51	18.29								19.51	20.89								19.51	23.63
97A	20.14	18.04							97A	20.14	18.17							97A	20.14	21.72							97A	20.14	22.49							97A	20.14	26.04
	20.36	18.11	20.3067	18.08	-2.22667	4.68051	1.02337			20.36	18.41	20.3067	18.2233	-2.08333	4.23785	2.00463			20.36	21.63	20.3067	21.74	1.43333	0.370274	0.107321			20.36	22.83	20.3067	22.6433	2.33667	0.197967	6.85267			20.36	26.07	20.3067	26.0667	5.76	0.018453	2.68204
	20.42	18.09								20.42	18.09								20.42	21.87								20.42	22.61								20.42	26.09
97B	20.51	20.31							97B	20.51	19.95							97B	20.51	19.06							97B	20.51	22.24							97B	20.51	25.12
	20.29	20.09	20.49	20.22	-0.27	1.20581	0.263645			20.29	19.47	20.49	19.67	-0.82	1.76541	0.835088			20.29	19.05	20.49	19.0467	-1.44333	2.71948	0.788218			20.29	22.65	20.49	22.46	1.97	0.255253	8.83563			20.29	25.56	20.49	25.3633	4.87333	0.0341178	4.95883
	20.67	20.26								20.67	19.59								20.67	19.03								20.67	22.49								20.67	25.41
25A	19.21	16.98							25A	19.21	17.03							25A	19.21	20.05							25A	19.21	23.41							25A	19.21	25.81
	19.38	16.89	19.2767	16.9	-2.37667	5.19335	1.1355			19.38	17.16	19.2767	17.1867	-2.09	4.25748	2.01391			19.38	20.18	19.2767	20.0633	0.786667	0.579682	0.168016			19.38	23.44	19.2767	23.38	4.10333	0.05818	2.01391			19.38	26.01	19.2767	25.9133	6.63667	0.01005	1.46071
	19.24	16.83								19.24	17.37								19.24	19.96								19.24	23.29								19.24	25.92
25B	21.19	20.71							25B	21.19	21.94							25B	21.19	19.03							25B	21.19	23.93							25B	21.19	26.19
	21.42	20.69	21.4133	20.7633	-0.65	1.56917	0.343092			21.42	21.88	21.4133	21.8367	0.423333	0.7457	0.352737			21.42	19.25	21.4133	19.25	-2.16333	4.47949	1.29834			21.42	23.85	21.4133	23.8633	2.45	0.183011	6.33495			21.42	26.21	21.4133	26.27	4.85667	0.0345142	5.01645
	21.63	20.89								21.63	21.69								21.63	19.47								21.63	23.81								21.63	26.41
