# Supplementary material for: Identification of a prognostic index system and tumor immune infiltration characterization for lung adenocarcinoma based on mRNA molecular of pyroptosis
Source: Front Med (Lausanne). 2022 Sep 15;9:934835. doi: 10.3389/fmed.2022.934835 (PMC9520088; doi:10.3389/fmed.2022.934835)
Supplement: Supplementary file 3 [file Table_2.XLSX]

## Sheet: Sheet1
gene	Full-names
AIM2	Absent in melanoma 2
CASP1	cysteine-aspartic acid protease-1
CASP3	cysteine-aspartic acid protease-3
CASP4	cysteine-aspartic acid protease-4
CASP5	cysteine-aspartic acid protease-5
CASP6	cysteine-aspartic acid protease-6
CASP8	cysteine-aspartic acid protease-8
CASP9	cysteine-aspartic acid protease-9
ELANE	elastase, neutrophil expressed
GPX4	glutathione peroxidase 4
GSDMA	gasdermin A
GSDMB	gasdermin B
GSDMC	gasdermin C
GSDMD	gasdermin D
GSDME	gasdermin E
IL18	interleukin 18
IL1B	interleukin 1 beta
IL6	interleukin 6
NLRC4	NLR family CARD domain containing 4
NLRP1	NLR family pyrin domain containing 1
NLRP2	NLR family pyrin domain containing 2
NLRP3	NLR family pyrin domain containing 3
NLRP6	NLR family pyrin domain containing 6
NLRP7	NLR family pyrin domain containing 7
NOD1	nucleotide binding oligomerization domain containing 1
NOD2	nucleotide binding oligomerization domain containing 2
PJVK	pejvakin/deafness, autosomal recessive 59
PLCG1	phospholipase C gamma 1
PRKACA	protein kinase cAMP-activated catalytic subunit alpha
PYCARD	PYD and CARD domain containing
SCAF11	SR-related CTD associated factor 11
TIRAP	TIR domain containing adaptor protein
TNF	tumor necrosis factor
BAK1	BCL2 antagonist/killer 1
BAX	BCL2 associated X, apoptosis regulator
CHMP1A	charged multivesicular body protein 1A
CHMP1B	charged multivesicular body protein 1B
CHMP2A	charged multivesicular body protein 2A
CHMP2B	charged multivesicular body protein 2B
CHMP3	charged multivesicular body protein 3
CHMP4A	charged multivesicular body protein 4A
CHMP4B	charged multivesicular body protein 4B
CHMP4C	charged multivesicular body protein 4C
CHMP5	charged multivesicular body protein 5
CHMP6	charged multivesicular body protein 6
CHMP7	charged multivesicular body protein 7
CYCS	cytochrome c, somatic
GZMA	granzyme A
GZMB	granzyme B
HMGB1	high mobility group box 1
IL1A	interleukin 1 alpha
IRF1	interferon regulatory factor 1
IRF2	interferon regulatory factor 2
IST1	IST1 factor associated with ESCRT-III
TP53	tumor protein p53
TP63	tumor protein p63
