# Supplementary material for: Identification of a prognostic index system and tumor immune infiltration characterization for lung adenocarcinoma based on mRNA molecular of pyroptosis
Source: Front Med (Lausanne). 2022 Sep 15;9:934835. doi: 10.3389/fmed.2022.934835 (PMC9520088; doi:10.3389/fmed.2022.934835)
Supplement: Supplementary file 4 [file Table_3.XLSX]

## Sheet: Sheet1
Gene	Primer sequence(5'to3')	Product length
BAK1	F: GCAATGGTCCCATCCTGAAC	62
	R: CACAAACTGGCCCAACAGAA
CYCS	F: CTTTGGGCGGAAGACAGGTC	54
	R: TTATTGGCGGCTGTGTAAGAG
NLRC4	F: TCAGAAGGAGACTTGGACGAT	193
	R: GGAGGCCATTCAGGGTCAG
NLRP1	F: GCAGTGCTAATGCCCTGGAT	136
	R: GAGCTTGGTAGAGGAGTGAGG
NOD1	F: ACTGAAAAGCAATCGGGAACTT	113
	R: CACACACAATCTCCGCATCTT
