# Supplementary material for: Identification of a prognostic index system and tumor immune infiltration characterization for lung adenocarcinoma based on mRNA molecular of pyroptosis
Source: Front Med (Lausanne). 2022 Sep 15;9:934835. doi: 10.3389/fmed.2022.934835 (PMC9520088; doi:10.3389/fmed.2022.934835)
Supplement: Supplementary file 6 [file Table_5.XLSX]

## Sheet: Sheet1
ID	futime(year)	fustat	age	gender	tumor_stage
CPT0000920017	2.43562	Dead	69	Male	Stage IA
CPT0001060010	3.93973	Alive	58	Male	Stage IB
CPT0001380003	1.49315	Dead	76	Male	Stage IA
CPT0001580009	3.89863	Alive	61	Female	Stage IIA
CPT0001660013	3.90959	Alive	62	Male	Stage IA
CPT0001800013	2.85753	Alive	70	Male	Stage IA
CPT0001960003	1.58356	Alive	58	Male	Stage IB
CPT0008410003	0.0383562	Alive	73	Male	Stage IB
CPT0008450003	2.85479	Alive	57	Male	Stage IIB
CPT0011710004	3.16986	Alive	79	Male	Stage IIB
CPT0011910004	0.10411	Alive	80	Female	Stage IA
CPT0013600003	2.30685	Alive	64	Male	Stage IIA
CPT0013880003	0.843836	Dead	72	Male	Stage IB
CPT0014260003	3.71781	Alive	65	Male	Stage IA
CPT0014860003	1.03014	Alive	57	Male	Stage IB
CPT0015410003	1.18082	Alive	48	Female	Stage IA
CPT0021450003	0.164384	Alive	57	Male	Stage IB
CPT0023310003	0.443836	Dead	64	Male	Stage III
CPT0051690004	0.0191781	Alive	59	Male	Stage IA
CPT0052170004	0.0191781	Alive	53	Male	Stage IB
CPT0052940004	1.21918	Dead	62	Male	Stage IIIA
CPT0053040004			59	Male	Stage IIIA
CPT0055100004			68	Female	Stage IB
CPT0063730003	0.386301	Alive	67	Female	Stage IA
CPT0063810003	2.93973	Alive	61	Female	Stage IIIA
CPT0066780003	0.972603	Dead	56	Male	Stage IIIA
CPT0066890003	1.78082	Alive	59	Male	Stage IA
CPT0067070003	1.04658	Alive	58	Male	Stage IIA
CPT0067250003	1.29863	Alive	60	Male	Stage IIA
CPT0067450003	2.16712	Alive	58	Male	Stage IB
CPT0067620003	1.09863	Alive	52	Female	Stage IIB
CPT0067940003	1.07123	Alive	54	Male	Stage IB
CPT0068100003	1.08493	Alive	49	Female	Stage IB
CPT0068610003	1.09041	Alive	55	Female	Stage IA
CPT0068800003	1.03562	Alive	55	Male	Stage IIIA
CPT0069360003	0.0657534	Dead	48	Male	Stage IIIA
CPT0069520003	1.30685	Alive	67	Male	Stage IB
CPT0069700003	1.05753	Alive	56	Male	Stage IB
CPT0070060003	0.120548	Alive	48	Male	Stage IB
CPT0079830003	2.93425	Alive	66	Male	Stage IB
CPT0082740004	1.66027	Alive	72	Female	Stage I
CPT0082850004	3.90685	Alive	35	Female	Stage IIA
CPT0083100003	0.0630137	Alive	71	Male	Stage IB
CPT0083390004	3.30411	Alive	68	Female	Stage IA
CPT0083780003	1.1726	Alive	56	Male	Stage IIIA
CPT0084140003	1.23014	Alive	62	Male	Stage IIIA
CPT0086310003	3.93699	Alive	66	Female	Stage IB
CPT0086750003	1.96438	Dead	60	Female	Stage IIA
CPT0089340003	2.99452	Alive	81	Male	Stage IIA
CPT0090170004	1.05205	Alive	71	Male	Stage IA
CPT0090340003			72	Male	Stage IIB
CPT0090570004	1.83014	Alive	59	Female	Stage IB
CPT0090700003	1.07945	Alive	69	Male	Stage IIB
CPT0090860003	1.08767	Alive	40	Male	Stage IB
CPT0091240003	1.2137	Alive	56	Male	Stage IB
CPT0091860003	3.88767	Alive	71	Male	Stage IB
CPT0092240003	2.93425	Alive	71	Female	Stage IB
CPT0092530003	1.59178	Dead	81	Male	Stage IIIA
CPT0092930003	1.83836	Alive	58	Female	Stage IA
CPT0097580003	0.961644	Dead	63	Male	Stage IIIA
CPT0098130003	1.86575	Alive	69	Male	Stage IA
CPT0102450003	2.15616	Alive	76	Male	Stage IB
CPT0104630003	2.55068	Dead	77	Male	Stage IIIA
CPT0104750003	2.53151	Alive	69	Male	Stage IA
CPT0104970003	1.18904	Alive	44	Female	Stage IIIA
CPT0105060003	1.15616	Alive	58	Male	Stage IIIA
CPT0105230003	1.14795	Alive	66	Female	Stage IIB
CPT0105270003	0.627397	Dead	56	Male	Stage IB
CPT0105330003	1.14521	Alive	59	Male	Stage IB
CPT0105510003	1.21644	Alive	62	Female	Stage IB
CPT0105600003	2.24658	Alive	59	Male	Stage IB
CPT0105630003	2.16986	Alive	72	Male	Stage IIIA
CPT0105710003	1.18904	Alive	67	Female	Stage IIIA
CPT0105940003	1.18904	Alive	65	Male	Stage IB
CPT0106110003	0.2	Dead	66	Male	Stage IIIA
CPT0109680004	2.97534	Alive	46	Female	Stage IIA
CPT0109720004	0.972603	Alive	76	Male	Stage IA
CPT0109740004	0.967123	Alive	56	Male	Stage IIIA
CPT0109830004	2.96164	Alive	37	Female	Stage IIIA
CPT0110860004	1.86027	Alive	78	Female	Stage IB
CPT0110980004	1.98082	Alive	77	Male	Stage IB
CPT0111300003	0.134247	Alive	69	Female	Stage I
CPT0112060003			70	Female	Stage IA
CPT0113210003	1.22466	Dead	69	Male	Stage IIB
CPT0113990003	2.91233	Alive	61	Female	Stage IB
CPT0114660004	2.85205	Alive	68	Female	Stage IA
CPT0114840003	1.71233	Dead	62	Female	Stage IIB
CPT0115070003	2.93151	Alive	58	Female	Stage IIA
CPT0117970003	1.19452	Alive	64	Male	Stage IIB
CPT0118160003	1.12055	Alive	54	Male	Stage IB
CPT0118200003	0.830137	Dead	61	Female	Stage IIIA
CPT0118340003	1.10411	Alive	76	Male	Stage IB
CPT0118570003	1.10959	Alive	68	Female	Stage IB
CPT0118620003	1.13151	Alive	64	Male	Stage IIB
CPT0118810003	1.1589	Alive	45	Male	Stage IIB
CPT0118880003	1.1589	Alive	54	Female	Stage IIIA
CPT0125810003	2.77534	Alive	65	Male	Stage IIA
CPT0146580004	1.17534	Dead	57	Female	Stage IIB
CPT0146680004	2.90137	Alive	56	Male	Stage IIA
CPT0146780004	1.99178	Alive	58	Male	Stage IA
CPT0146880004	1.51233	Dead	56	Female	Stage IV
CPT0146980004	1.90411	Alive	70	Male	Stage IA
CPT0147080004	0.972603	Alive	64	Male	Stage IIA
CPT0147380004	2.24932	Alive	68	Female	Stage IA
CPT0147480004	1.99178	Alive	79	Female	Stage IIB
CPT0147580004	1.99452	Alive	49	Male	Stage IIA
CPT0147880004	1.95068	Alive	77	Male	Stage IIA
CPT0147980004	0.0821918	Dead	73	Male	Stage IIA
CPT0148080004	1.83836	Alive	59	Female	Stage IA
CPT0148180004	1.93699	Alive	69	Male	Stage IIA
CPT0148280004	1.90137	Alive	45	Male	Stage IIA
