# Supplementary material for: Identification of a prognostic index system and tumor immune infiltration characterization for lung adenocarcinoma based on mRNA molecular of pyroptosis
Source: Front Med (Lausanne). 2022 Sep 15;9:934835. doi: 10.3389/fmed.2022.934835 (PMC9520088; doi:10.3389/fmed.2022.934835)
Supplement: Supplementary file 7 [file Table_6.XLSX]

## Sheet: Sheet1
gene	CPT0092940006	CPT0084170006	CPT0104650006	CPT0102480006	CPT0067770006	CPT0001390013	CPT0147100006	CPT0111480006	CPT0118180006	CPT0114880009	CPT0147500006	CPT0147400006	CPT0063840006	CPT0008420006	CPT0001810006	CPT0148300006	CPT0066810006	CPT0105250006	CPT0118600006	CPT0146600006	CPT0063750006	CPT0068830006	CPT0069370006	CPT0146800006	CPT0001070006	CPT0115090006	CPT0001690006	CPT0090900007	CPT0106100006	CPT0092250006	CPT0001590005	CPT0118650006	CPT0083140006	CPT0146700006	CPT0082770006	CPT0090720006	CPT0148200006	CPT0015420006	CPT0109700006	CPT0014290006	CPT0105680006	CPT0013910005	CPT0091260005	CPT0148000006	CPT0067290006	CPT0014930006	CPT0068130006	CPT0070080006	CPT0083420006
NLRP2	5.2834	1.125	0.1507	1.0236	1.4885	2.0308	0.3945	3.2444	0.4385	5.3188	0.7009	3.3866	3.0444	2.984	3.6351	0.2228	1.1396	2.7991	1.0238	1.5237	3.196	1.5763	1.2012	2.4171	1.2874	5.5378	0.373	1.2179	2.4154	1.1242	1.4471	2.2421	1.6616	0.9463	3.6451	0.7817	1.3089	1.2644	1.2319	1.4041	1.7568	0.3455	1.6057	1.0657	1.9525	2.3177	1.6122	0.6655	2.3903
BAK1	4.5603	5.135	7.8348	4.4549	4.6642	7.499	8.7404	5.341	6.6168	4.7047	8.375	5.2944	4.2889	6.6643	9.726	6.4029	6.4322	5.5202	5.1957	6.564	5.7007	5.6016	4.5161	7.241	7.7185	6.033	5.7616	7.1498	4.6034	4.4807	7.9284	6.3584	6.4962	6.8703	6.4274	4.2013	4.9715	4.7509	5.9105	4.5883	4.8544	5.6215	6.7945	7.4819	7.6091	5.0458	5.1162	10.0603	4.9868
CASP8	6.7465	6.738	12.1387	7.2665	9.0471	10.8784	9.3963	10.8804	7.3338	7.1562	8.4092	8.1533	7.1243	9.2773	9.606	8.6216	7.0236	11.5375	9.1061	9.3423	8.3093	6.1616	6.05	8.0626	8.6659	9.4009	7.5178	7.922	6.4861	7.6641	8.6063	7.0706	7.2249	9.6854	7.7681	8.5523	9.187	8.2354	8.6712	6.9244	6.0723	9.0436	7.7459	9.8904	8.0858	9.3941	9.3278	6.0662	6.6197
PRKACA	3.3476	2.6095	2.1542	2.0877	1.8472	2.4263	3.3038	1.8665	2.7034	2.4425	3.0022	2.6794	2.1652	7.1265	2.2439	2.8252	3.679	2.7404	1.9542	2.1799	2.1084	3.2839	3.4431	2.9944	2.6837	2.7004	3.1139	3.4097	2.3102	1.7791	2.0065	2.0993	2.2297	1.7286	2.2926	3.3589	2.6545	2.5865	2.4765	2.5958	2.7437	2.9642	2.6274	4.1163	4.0277	3.5517	4.3453	2.8102	2.4704
TP63	1.9965	0.1576	0.6202	0.3381	0.5873	1.6436	0.543	2.7084	1.8827	2.3757	1.4769	0.4175	0.7514	0.53	1.237	1.1931	1.7215	0.5954	1.2371	0.9351	0.8048	1.3681	1.7719	0.9089	1.1609	1.1129	2.2152	0.3911	1.1729	1.0944	1.9246	0.5898	0.5366	0.2672	0.5086	1.1393	0.9544	0.6337	0.5216	0.9726	0.9077	0.6673	1.6272	0.5319	0.4869	1.0654	0.9273	0.2436	0.7695
GSDMB	3.6251	2.8345	4.1518	3.4689	2.7577	4.2091	4.5342	3.6718	3.291	4.9512	4.2928	2.5465	2.9049	5.3273	3.2468	4.3084	3.6961	4.5183	2.8851	4.196	3.9215	2.414	3.3692	4.9044	2.5101	3.8131	2.4823	4.308	3.0177	2.5073	3.4422	2.7047	2.5876	3.7865	1.8147	3.5383	4.3507	3.6896	3.2972	3.3315	1.9928	3.7192	2.7139	4.4762	4.302	4.0772	4.2189	2.0197	2.9689
CHMP2B	15.2095	16.3178	15.9906	16.0919	15.5491	17.3394	13.2311	13.9956	16.0431	18.0762	14.6579	14.7378	16.6472	10.3048	16.3975	12.7586	16.7589	14.8941	14.5571	13.044	17.0516	15.1541	13.4686	13.4007	19.9543	15.7595	16.536	13.5478	16.5906	17.6227	15.6161	18.5392	18.6214	13.5537	19.7592	14.9395	15.1825	16.5754	12.537	13.7707	14.4727	13.2547	18.2517	12.1363	11.684	16.2398	11.7012	18.2651	14.3951
CHMP5	33.2393	32.0662	31.7907	29.2941	31.4778	29.1116	31.7063	32.8062	46.9166	28.4833	29.3209	30.3048	33.4402	20.8914	30.3238	27.7145	25.3851	26.3896	34.7021	29.3949	31.8009	25.5207	30.3121	29.587	27.0087	32.8555	28.5342	28.0236	28.156	34.6945	31.2552	31.8176	27.9778	28.2412	31.5172	31.6299	26.4508	32.8479	29.9567	32.4419	30.0098	29.1361	28.0345	24.0917	35.0941	31.6424	25.2332	25.6536	29.686
BAX	7.515	7.0251	10.6409	5.108	5.1522	11.9334	10.3857	5.742	7.3953	8.3121	9.1393	7.9887	5.264	8.102	9.6965	9.1799	7.0564	6.3315	7.5262	7.6128	6.1447	7.0467	5.1378	7.5886	9.3118	7.6681	9.2612	6.4026	8.1207	6.1961	8.0555	10.2665	7.008	8.0487	7.5414	5.9211	6.1001	5.2229	9.138	5.2606	7.4031	8.2527	10.2829	12.4347	10.7024	7.8821	6.5472	8.1724	5.8103
NLRC4	4.9742	6.8234	6.6994	6.6329	6.017	14.4571	6.7008	4.3418	4.5984	5.9098	5.8621	4.7392	7.0421	8.8218	9.0299	6.5465	4.8076	4.8241	4.6189	6.3415	7.866	5.4539	3.9997	5.4111	15.3435	7.2369	9.9329	8.2226	4.6049	5.346	5.3253	5.7318	6.4566	7.1627	5.6377	4.3417	5.1518	5.3652	6.5543	4.6737	6.7378	3.4207	8.5046	9.5645	7.4328	6.9099	4.569	6.709	6.0308
NLRP1	6.4071	5.001	6.091	6.1828	6.0066	7.0575	8.267	6.1654	4.3421	4.1973	6.7866	5.9665	5.9503	10.2414	5.0346	7.614	5.0115	6.5476	6.3129	6.9468	5.2986	5.4172	8.184	6.3592	5.1243	6.1068	5.1476	6.8347	5.011	4.8691	5.5286	5.1298	4.9159	6.0172	4.2161	6.6478	5.5033	5.735	7.2399	6.0975	5.9031	9.1829	6.1806	9.3546	7.577	6.3319	10.8908	5.0071	4.7908
GZMB	8.1519	7.8465	14.8475	13.4639	11.6201	6.0509	11.628	11.1136	9.6738	5.0324	9.8612	9.8151	5.632	9.0994	8.2978	11.2881	6.2595	10.7889	12.7832	9.0606	5.1184	6.3725	6.5444	10.155	3.0665	10.809	7.5304	16.5477	8.4376	2.6594	7.2287	4.5945	5.3296	12.6275	12.6325	10.0157	5.1518	11.7817	10.4439	8.3139	9.7577	15.158	7.8901	7.046	6.7847	11.409	10.9813	16.655	7.3173
CHMP4B	40.5593	40.897	32.4694	32.8191	29.9002	38.5322	32.5896	37.0384	34.4196	36.52	32.5824	34.4344	33.3486	33.5345	34.2853	29.609	50.2657	37.991	36.883	29.6071	36.9818	35.9736	35.0542	32.5984	39.643	40.8353	41.5569	37.4615	39.8204	38.0116	31.7635	45.6951	39.5472	32.9409	54.4807	37.0101	28.0643	30.121	29.5802	36.7358	31.7425	32.6591	42.0233	33.9411	42.1187	37.3384	32.4627	55.2809	32.7749
PYCARD	7.9345	9.1965	14.7759	8.2863	8.2931	19.8754	11.3774	8.317	8.3168	9.8653	10.4471	8.109	9.0627	10.4386	13.7101	9.8188	10.1983	9.7965	9.6707	9.4562	11.0427	8.4501	6.8566	10.9721	17.3016	11.214	12.7231	9.2264	8.0036	10.166	10.4922	14.1938	11.6215	12.4516	10.5568	7.1384	7.799	8.3771	10.5344	7.6974	10.0956	7.3482	16.4035	15.2441	11.866	10.8333	6.5848	10.0033	7.5442
GSDMD	15.1492	11.7953	14.304	14.3545	15.3429	11.9522	13.3941	13.0791	15.9011	12.9355	17.5636	16.2281	13.0628	15.3795	14.435	15.3427	10.9879	14.6046	15.5191	15.9812	10.9348	12.4528	15.0631	14.9388	11.286	15.7215	10.9368	13.0562	12.1029	10.3004	12.0554	12.391	10.2473	15.2555	12.2122	12.3397	11.0695	13.2696	14.595	15.6258	13.0879	14.8079	13.4631	13.8556	14.2299	12.9431	16.086	12.3605	14.1211
GSDME	2.0143	1.2297	1.3719	1.0168	1.2223	2.8545	1.5257	1.7655	2.4399	2.4008	1.9384	1.0707	1.3299	1.217	1.7404	1.7098	3.0324	1.2304	1.3769	1.1188	2.0143	3.5064	1.2455	1.2821	1.3867	1.6824	0.7013	0.9163	1.0983	1.1553	1.5629	2.307	1.3944	1.3783	0.8907	1.3543	2.28	1.2059	1.5993	1.2	1.7161	1.3847	3.4773	2.7177	2.6373	1.9783	1.161	2.8455	0.81
NOD1	9.5431	8.9209	8.5918	8.1909	10.013	10.2058	10.6957	7.8756	8.3554	9.3789	9.603	7.6211	10.107	13.9987	8.9786	12.1945	8.8094	12.8091	8.6598	11.3768	9.2617	7.814	9.5517	12.1362	7.9689	9.9689	7.7381	10.2291	6.4397	7.5414	8.0803	8.555	8.5087	11.3619	5.1422	8.829	10.5904	9.2347	10.7872	9.0256	9.6496	9.7729	8.4498	11.1776	12.6791	11.1937	12.8186	6.3073	9.23
IL1A	1.1472	3.0734	1.0697	2.1752	1.3259	3.0626	3.7524	1.2054	2.3099	5.4681	1.6942	4.4065	2.4888	3.5477	3.1558	1.5941	5.3463	1.6842	1.6933	1.6767	1.6911	2.6071	1.0012	1.661	4.5284	2.1833	7.8295	3.0124	5.3873	4.0134	0.8637	5.2489	2.8753	1.1185	7.3879	2.9722	1.4918	2.3101	3.2501	1.9238	4.3768	4.1432	5.2966	1.7959	3.3141	4.5306	1.5377	13.3102	1.4541
CHMP3	15.3895	18.5833	15.3112	17.9783	18.6491	16.4558	13.9564	16.3845	16.1829	13.4635	13.6153	15.5301	17.6232	13.0927	15.3749	16.1459	15.1063	15.0599	17.6415	17.5737	16.6723	13.823	17.6627	16.0459	14.2288	17.1225	14.9563	15.8039	13.4493	18.3067	15.3593	14.2811	16.9744	16.2642	15.7942	15.3871	16.763	16.2362	16.7655	15.8636	17.3164	16.2196	15.6702	15.4132	13.676	15.7926	13.8045	12.7847	17.1299
PLCG1	13.8338	10.5876	11.6457	13.0869	15.9132	8.4195	12.4203	13.7989	11.7841	8.215	13.242	11.4268	11.5748	15.7076	10.3181	15.011	7.7631	11.912	11.5226	13.7053	9.5689	10.0015	14.9975	12.0023	7.3784	10.7905	7.7701	13.4829	8.6485	9.5076	10.6821	8.3748	8.5591	12.4927	5.7799	10.2202	12.0905	13.8262	12.1579	16.5512	11.1815	14.4669	9.1766	13.1159	8.8621	9.4959	17.6541	5.4053	12.9393
IRF1	12.1146	20.1656	20.0163	16.7903	20.755	13.7972	42.8016	11.9205	40.3809	12.8571	15.5339	45.1065	15.7464	29.0934	18.7018	17.7077	34.6108	45.7463	17.8604	16.8257	13.8709	27.9229	18.6572	24.4893	9.765	18.7332	29.8747	18.3302	41.2561	22.2317	17.3827	55.5491	30.4197	17.1388	62.0692	35.4108	14.0608	10.3197	12.8111	10.2798	20.8185	80.8149	42.6252	20.8315	21.4289	19.1275	17.5398	35.7627	12.8387
IL1B	2.0057	9.9775	2.4405	3.1933	2.72	4.2547	19.6694	1.5333	8.499	4.1599	3.8313	14.302	3.8784	4.0407	5.2944	3.0421	20.4028	19.2859	13.984	2.7431	5.0234	5.4897	2.3047	3.3557	4.9669	3.6947	16.3137	6.6666	70.0733	5.3882	4.2662	20.4394	6.0957	4.0623	26.8729	13.2592	3.241	2.5074	3.6495	1.4475	7.5923	14.3726	13.002	2.6679	7.2655	6.3205	2.3061	41.831	1.9667
CHMP2A	27.6288	27.1789	28.0689	23.7497	24.5707	25.3092	22.4907	28.3225	25.4136	27.2491	24.239	23.1635	25.3882	19.8444	27.387	22.6789	23.1003	25.2789	28.5409	22.6901	28.1072	20.3571	22.6986	23.8202	29.5371	30.2884	26.0599	23.5822	26.7283	26.2462	26.1428	28.6589	25.4006	24.68	25.2033	23.481	20.9824	25.4374	23.6106	26.0026	24.3201	23.9738	30.0402	21.4019	22.5563	25.8598	19.6752	23.2731	24.2202
CHMP1A	15.2323	17.2234	16.1657	13.707	16.4194	16.7036	16.9641	17.832	15.9431	13.1732	17.8063	15.9131	12.7568	18.0501	16.4328	15.8314	14.4017	14.0349	16.5641	16.197	12.1974	15.0824	16.3113	19.6812	17.397	18.5511	15.2029	17.2267	14.0512	13.9474	13.587	16.5163	17.9322	16.5097	16.5128	12.7563	14.2834	14.8955	20.3595	14.5038	15.3973	12.702	14.8495	15.9262	14.638	13.6493	14.49	15.3101	16.9174
CASP9	2.178	3.5979	2.6474	2.6428	2.6037	2.6338	4.4256	2.3587	2.9651	2.6407	2.8684	4.9322	2.93	3.6725	2.6665	2.6382	3.6735	3.5477	2.7304	2.721	2.2627	3.1008	2.6607	3.4876	3.2181	2.5328	3.3908	3.4912	3.4308	2.8332	2.848	3.027	4.1226	2.4931	3.0081	4.7986	2.6649	2.2586	2.738	2.1764	3.0039	3.9503	3.553	3.6711	4.1088	4.094	3.8921	2.6853	2.6741
IL6	1.8362	41.2817	2.6942	25.4535	4.8653	4.2445	32.4272	1.0312	50.3803	8.7258	3.6588	90.1972	15.5156	1.6619	9.4645	13.7254	88.3988	34.2407	17.8146	1.5889	11.4877	38.2248	2.8942	4.0067	2.4162	2.702	123.693	17.9065	249.283	44.3747	13.6367	74.4622	90.8321	6.6866	149.878	64.0447	9.9847	1.5043	4.1809	1.7201	39.7704	79.6475	36.2355	0.392	9.6924	10.7373	5.7819	234.764	14.146
CASP1	14.6593	11.7991	19.1388	15.1758	15.1939	20.3099	19.7676	13.7095	17.0918	13.3478	16.492	12.7767	18.5545	17.5279	21.9965	16.4417	11.6078	16.3354	15.5905	19.6563	16.4815	12.439	14.8083	16.0432	15.6926	19.1235	15.1941	11.8115	12.6274	13.478	14.4357	19.0228	13.0822	17.8176	15.4141	12.7558	12.794	15.4765	16.3208	13.6959	15.9346	16.5233	18.5226	18.34	16.0654	17.8287	11.6354	13.4647	14.0633
CASP5	0.6748	1.4762	1.0621	0.8727	1.9092	3.5413	2.3663	0.8376	1.3257	1.3904	1.373	1.328	1.4953	1.7922	1.8386	1.6774	0.8263	1.7908	0.8153	1.587	0.9361	1.0676	0.6679	1.2916	2.3322	1.4888	1.5345	1.4423	1.0499	1.281	1.3367	3.0858	0.7221	1.3167	1.5877	1.1876	0.9171	1.725	1.6814	0.4554	1.312	1.5622	2.1715	1.9433	1.2577	2.2471	1.1689	1.9239	0.7021
CASP6	5.0838	6.1416	7.3423	5.2545	7.1469	7.9095	6.7298	6.904	5.8119	6.9096	6.7359	5.0615	7.5132	5.949	6.6736	6.9948	5.0568	5.9661	6.9867	6.7834	6.9226	5.192	6.0918	7.252	7.2975	6.3644	5.1959	5.6433	4.3143	6.4445	6.779	5.6224	6.3972	7.1742	4.8917	5.2777	6.9229	6.2002	6.6562	6.3089	6.2684	4.8048	5.9559	7.7911	5.5872	6.4256	5.3555	3.7945	5.6166
SCAF11	18.8869	15.9294	17.3005	17.3272	18.0478	20.2331	18.4692	18.5096	16.6603	18.3917	18.1089	17.0761	19.8671	20.8788	17.2641	19.1378	16.5108	19.4011	16.9632	19.823	19.3825	16.7097	19.3792	18.3058	18.3554	21.2765	17.014	17.3053	16.0951	17.8666	18.9003	15.4506	16.3116	18.0716	18.1796	20.5471	20.5448	19.742	16.6871	18.1418	15.855	20.2006	18.0145	18.4732	18.2315	19.9322	18.5542	15.5409	18.6866
TP53	4.9194	4.5576	5.7925	3.8252	4.1798	5.7776	6.494	5.0682	5.9679	5.3537	6.9821	4.8765	5.2565	7.7043	6.2839	6.3002	5.4154	6.1637	4.6101	5.2898	5.5144	4.6455	6.0927	6.5605	5.4518	6.3883	4.7036	4.8702	4.364	5.3989	6.1615	5.1292	4.8617	5.0416	4.8095	4.5593	6.2114	5.3493	6.679	3.9181	5.3591	5.1909	6.565	7.6693	6.78	6.6712	5.8085	4.3592	5.336
GZMA	10.1991	9.551	30.9103	15.793	15.3145	36.897	21.5912	30.0399	11.7117	9.1646	21.3183	13.1528	13.1572	12.5203	20.1358	15.069	8.7082	38.3884	28.0705	26.1492	13.806	11.9588	9.4839	16.9234	4.055	20.1145	6.1566	9.6677	10.8435	14.1887	17.6061	12.5709	9.5905	16.6083	12.0157	14.0155	12.6484	23.0596	15.6957	10.8366	13.6894	18.0178	14.9762	18.4114	8.0487	19.0072	9.8553	11.1574	13.1941
CHMP7	7.6127	6.9254	8.9917	8.6308	9.7577	9.8482	10.338	8.4355	8.4421	7.5756	10.0256	9.3846	8.7631	8.6348	8.9656	10.0491	7.3542	7.265	8.9852	9.3301	8.2069	8.0874	8.017	9.2466	7.6417	8.1489	7.8125	8.0673	7.2522	8.6384	9.7854	8.6996	6.9993	9.6078	7.2687	7.9739	8.0076	8.9788	9.914	8.3678	8.3661	8.1441	8.082	9.7371	8.5105	8.5512	7.9462	7.5235	8.5466
GSDMC	0.6251	0.178	0.3962	0.2533	0.1616	0.6467	0.2653	0.4636	0.4484	0.4507	0.2453	0.1862	0.1193	0.1496	0.6485	0.0488	0.4483	0.2842	0.3042	0.1037	0.2996	0.5606	0.248	0.3098	0.9167	0.3951	0.5317	0.299	0.2016	0.8063	0.6002	0.367	0.5959	0.1429	0.5743	0.6663	0.0847	0.1498	0.1537	0.438	0.1504	0.1304	0.4993	0.4197	0.3732	0.4267	0.1553	0.4527	0.3409
TIRAP	2.2692	2.2469	2.7073	2.1593	2.6246	3.4267	3.2425	2.681	1.9845	2.0895	2.8281	2.3351	2.8856	4.4514	2.1356	3.3398	2.1979	2.2919	2.0709	3.3821	2.6071	2.168	3.2728	3.3935	3.0285	2.6545	2.336	2.22	1.5682	2.4306	3.0753	1.9115	1.9608	3.0256	1.6863	2.1863	2.8894	2.6104	3.1543	1.8536	2.2038	1.9711	2.5047	4.6338	3.1015	2.7196	3.2044	1.4568	2.1461
IL18	8.4745	10.2937	14.6971	12.5645	8.361	15.4602	10.8871	10.6453	9.9812	11.3439	12.1004	9.247	8.7918	13.0003	14.5239	15.669	11.2877	10.4595	10.5061	13.5749	9.364	12.5905	10.9778	12.7084	10.3568	9.0679	8.2767	10.2492	9.8824	10.3519	9.9123	13.9303	10.7171	14.5301	10.1588	13.4133	11.6199	11.5786	13.7881	6.2569	11.0265	8.1094	16.644	14.1494	13.3687	16.9611	9.2919	10.0355	10.8236
NLRP3	11.126	10.0287	6.7532	12.2864	3.9215	4.5867	6.4138	2.9881	14.1511	9.0952	8.0801	17.6176	4.6436	2.453	7.4207	5.0925	5.0226	4.4214	7.3901	2.4252	4.7233	20.1926	2.447	2.1021	7.3379	2.1501	12.1643	14.7846	20.4218	11.4035	3.6558	4.2817	6.0969	5.7431	7.0734	5.9888	6.2953	4.6724	4.0337	5.5555	17.644	10.9547	7.0086	3.0118	4.2879	3.6999	7.3287	30.3987	8.0572
AIM2	1.5389	1.1568	3.945	3.2325	1.3741	7.0965	5.021	1.8717	1.8691	1.7028	3.1445	1.076	1.5857	1.4202	2.1272	2.1601	0.5746	2.383	0.7942	1.4848	1.845	1.2281	0.6964	1.5299	1.2515	1.3978	1.1867	1.7337	2.0095	1.4414	3.6525	0.7481	0.7868	2.4172	1.3761	1.5632	1.237	0.7108	1.136	2.4439	1.889	1.3903	1.5166	1.3755	1.4794	1.6382	1.4367	1.1873	1.2738
CASP3	8.7397	9.1603	13.2412	12.3596	10.7536	16.2121	12.9623	11.6648	12.2816	9.7281	11.5853	9.7674	9.1172	7.5328	10.43	9.7135	7.6304	9.9364	9.7758	9.4709	10.2418	10.1369	10.4149	9.721	11.1333	10.4686	8.1832	9.6738	9.1094	11.565	14.7315	8.8598	10.6653	10.6772	12.1335	10.5787	9.0441	11.3677	9.039	8.5137	10.0566	12.3138	10.4596	8.5891	9.475	11.0689	7.5587	11.678	8.1985
CHMP4C	4.6056	5.7653	2.9448	3.9823	4.9911	3.3263	4.2212	5.7597	4.436	6.9944	4.3569	4.2901	3.7146	2.3916	4.4235	5.1495	4.1577	4.1367	5.9272	5.3016	4.7919	3.7315	5.0836	6.2753	4.9195	5.1636	2.4607	4.7286	3.2108	5.9672	2.8117	5.1812	5.6473	5.5044	3.9789	5.547	5.6936	5.0039	5.4662	5.5273	4.5563	3.2602	5.4324	5.0221	5.1974	6.7099	4.0704	2.8471	4.3823
NOD2	2.1929	2.1446	3.3236	2.5804	2.2222	3.4712	4.1876	1.7727	1.8648	1.5357	2.5278	2.4842	2.2051	5.8939	2.5975	2.4644	1.6116	2.9578	2.588	2.5265	1.9814	1.9366	2.7705	2.9565	2.4621	2.6897	2.1152	2.5634	2.9754	1.3839	2.7579	2.7088	2.5462	2.4438	3.1519	3.3847	2.0324	1.7713	3.0741	1.8463	1.8838	3.8215	3.2371	3.1933	3.4785	3.0314	2.6036	3.7024	2.1651
GPX4	53.5443	59.5439	69.7035	38.2136	46.2391	84.6153	57.2548	54.9098	61.2938	79.1957	56.8226	50.8747	44.5613	56.3814	68.3995	49.8249	65.418	54.125	69.8218	39.6359	56.1543	68.6078	44.0037	47.899	80.436	68.4326	70.1644	55.7399	66.061	59.5743	63.4208	93.5829	66.2495	50.0248	67.6668	53.7744	43.5435	46.5735	65.843	52.3577	60.6156	43.2451	76.8921	57.6621	66.8465	57.4255	40.9301	61.5406	53.5126
NLRP7	0.0669	0.0467	0.0742	0.1156	0.0784	0.2216	0.1034	0.0954	0.049	0.0441	0.143	0.0243	0.0716	0.215	0.0673	0.0975	0.048	0.0687	0.1105	0.1011	0.0781	0.035	0.0429	0.1272	0.0075	0.1185	0.0526	0.1516	0.046	0.0521	0.3093	0.0287	0.0245	0.116	0.1413	0.2702	0.0952	0.0842	0.2376	0.0337	0.1127	0.2248	0.0449	0.5756	0.016	0.0914	0.2329	0.0277	0.0376
GSDMA	0.3407	0.1991	0.1659	0.1739	0.05	1.0939	0.2094	0.8013	0.5285	0.593	0.0956	0.213	0.3454	0.2296	0.2888	0.2673	0.2528	0.2895	0.8125	0.232	0.4455	0.4425	0.0502	0.33	0.6293	0.0578	0.2508	0.1273	0.2306	0.1463	0.4278	0.0704	0.3544	0.0313	0.366	0.3161	0.1393	0.4598	0.2401	0.1034	0.4222	0.1544	0.381	0.3098	0.5191	0.4171	0.1703	0.389	0.4353
IRF2	14.5385	9.0168	14.8795	11.2085	13.9869	14.335	12.6291	14.721	14.2147	12.5011	13.0026	9.781	13.0773	15.6247	14.4192	11.8224	10.1058	12.5071	12.983	12.9631	13.7716	11.4456	14.9609	13.2396	10.5175	14.8656	10.6171	10.7554	10.3235	11.8853	14.9066	12.4686	10.3684	12.176	9.5226	11.4669	10.8967	11.6925	12.0447	15.9579	11.7166	14.3786	12.7587	12.4925	12.6103	12.3531	12.6996	7.681	12.0927
CYCS	12.8801	16.5799	15.3876	18.8546	14.2143	16.1093	14.18	11.7099	14.378	17.2797	13.3247	23.8295	16.5808	10.1522	16.53	13.7969	17.0155	14.6217	15.7022	10.7087	14.5493	14.9398	11.9161	10.5431	15.867	13.1906	19.9501	13.9158	19.5291	21.1576	15.8464	17.867	21.6335	9.9235	26.2223	19.0893	14.3581	16.4065	10.8736	11.2748	16.8184	20.4654	17.6953	7.8375	13.105	13.9177	10.4038	23.9672	13.9387
NLRP6	0.719	1.2376	0.2554	1.6119	1.6781	0.5916	0.4854	0.4158	0.4872	0.6992	0.8312	1.1555	0.4366	0.73	0.4381	0.3494	0.3181	0.3103	0.2108	0.3512	0.3217	1.5814	0.3839	0.1012	0.2279	0.4097	0.7893	2.4295	0.6976	0.585	0.4347	0.6085	0.3062	0.7626	0.5418	0.4297	0.4165	0.274	0.6238	0.7912	0.9816	1.1095	0.3197	0.1686	0.5073	0.3235	1.3381	3.33	0.8072
CHMP6	7.2121	7.5944	8.3821	6.8034	8.3995	6.9872	8.9225	7.8571	6.4058	6.8544	8.1552	8.4118	7.3056	8.618	7.4766	8.5671	6.743	7.4923	7.8139	8.6518	5.611	6.5233	7.9005	8.155	6.9706	8.2592	7.0456	7.8082	6.4102	7.7607	7.2236	7.7633	7.6779	8.8742	5.6312	5.6889	7.8469	6.7079	8.9931	6.4566	7.1395	6.0336	7.6493	8.523	6.7651	6.8406	7.477	5.4902	8.069
IST1	19.6358	19.4217	20.8377	19.1675	21.0865	21.639	22.7576	20.7756	19.8634	19.3421	20.8059	18.5267	20.5354	19.8218	19.8887	20.2729	18.7807	21.0764	20.8064	21.1664	20.746	19.0902	19.9704	21.6113	19.1904	21.5613	19.1433	20.072	18.8752	20.2524	20.9957	20.1674	19.5284	22.127	20.1057	20.0213	20.523	20.5131	20.2643	19.908	18.5951	20.3216	21.1565	22.5674	20.011	18.9271	20.0393	20.2578	20.149
HMGB1	24.2335	22.0208	24.8655	25.3558	23.6022	24.5493	20.6479	21.3269	19.8426	22.0216	25.2921	23.192	26.4358	19.3149	24.1654	24.5908	20.1401	28.0522	24.8781	25.7727	24.9173	20.6939	23.5836	22.6367	22.2925	28.0911	18.9374	20.0138	19.4143	24.658	22.5658	24.1863	22.8424	22.7312	22.1593	22.278	27.3162	29.448	23.8678	23.8852	20.8862	23.9683	22.226	19.7453	19.9951	23.7348	20.176	19.763	23.0698
CASP4	14.8736	13.1819	18.048	16.1633	16.0366	17.3772	17.1584	14.1284	17.1458	14.6196	15.4437	15.8289	16.1577	14.9472	17.564	14.6986	15.9533	16.3763	15.9621	16.239	16.2992	13.0266	13.7597	14.5988	13.1066	16.9183	17.621	15.7195	23.1551	17.4086	16.7874	16.5024	18.7807	15.7636	26.169	16.3805	11.9876	16.7692	15.0241	14.2372	15.0582	17.0477	17.1842	15.6141	14.2369	16.3042	12.1949	27.3107	14.9387
ELANE	0.3059	0.4318	0.3855	0.2514	0.4069	0.3955	0.3029	0.2075	0.5333	0.0559	0.7779	0.7626	0.3405	0.2847	0.1708	0.2319	0.3395	0.1831	0.4209	0.681	0.1115	0.2133	0.1089	1.3054	0.2559	0.5764	0.2291	0.2761	0.4753	0.2381	1.035	0.6764	0.2097	0.6457	0.1793	0.7481	0.3022	0.2493	0.4385	0.9937	0.3148	0.6699	0.4275	0.2045	0.4565	0.2784	0.3694	0.7383	0.2575
PJVK	1.0557	0.8396	1.0537	0.9205	0.9987	1.1142	1.2164	1.5413	1.0486	0.8775	1.1174	0.7928	1.61	0.9677	0.9173	1.3489	1.0052	1.1166	0.8695	1.0654	1.0576	0.9037	1.1389	1.3126	1.0947	0.9751	0.8146	1.0291	0.8477	1.328	1.0304	0.7578	0.8383	1.0522	0.7072	1.1086	1.2644	1.2071	1.0206	1.0595	1.0297	1.0278	0.7512	1.2347	1.0568	1.3249	1.0511	0.4302	0.8261
TNF	0.4377	1.1218	2.8373	1.7735	1.1813	1.876	4.7926	1.273	1.4064	1.0463	2.2107	3.1182	0.752	3.2301	2.0259	1.4227	3.1394	3.1133	2.5977	1.8888	2.1204	1.2267	1.2021	3.8356	1.0292	2.8899	2.9855	0.9852	2.1172	1.8495	1.8826	3.8546	2.0006	2.6056	5.8752	2.3709	2.4096	0.7428	1.0255	0.5505	1.1761	1.8491	6.7649	4.7133	8.0452	1.1953	0.5438	3.3477	0.6845
CHMP4A	2.5409	2.0236	3.4159	2.2093	2.6116	2.5498	2.4772	2.4536	1.772	2.7044	2.4192	2.087	2.9306	3.0167	2.1835	2.2529	1.9581	2.5191	1.8043	2.1193	1.8211	2.1699	2.2497	2.6282	2.0354	2.2634	1.9029	2.256	1.8755	2.2312	2.5392	2.0731	2.7096	3.1563	1.7676	2.6959	2.1242	2.4583	2.4638	2.6629	2.3286	2.6004	2.1612	2.7758	2.2948	2.9651	2.5024	1.8647	2.9013
CHMP1B	19.7924	28.8137	25.1383	26.3632	23.9034	22.9952	27.3409	22.0757	22.3473	22.5917	19.6555	28.4996	26.846	16.8762	25.916	21.6732	25.7114	27.5125	24.6159	19.6948	21.6711	24.3165	21.9349	19.4263	25.5112	26.3532	24.8553	22.4038	27.7429	26.4033	24.9162	29.9092	27.2431	18.5776	21.6905	27.5231	19.286	20.8143	20.9986	22.9931	24.7085	27.8001	28.7119	20.142	23.2844	27.1757	20.1201	22.712	23.0968
[truncated: 164 more columns]
