# Supplementary material for: Identification of a prognostic index system and tumor immune infiltration characterization for lung adenocarcinoma based on mRNA molecular of pyroptosis
Source: Front Med (Lausanne). 2022 Sep 15;9:934835. doi: 10.3389/fmed.2022.934835 (PMC9520088; doi:10.3389/fmed.2022.934835)
Supplement: Supplementary file 8 [file Table_7.XLSX]

## Sheet: Sheet1
ID	Sex	OS	Event	Stage
TCGA-05-4244	MALE	0	Alive	Stage IV
TCGA-05-4249	MALE	1523	Alive	Stage IB
TCGA-05-4250	FEMALE	121	Dead	Stage IIIA
TCGA-05-4382	MALE	607	Alive	Stage IB
TCGA-05-4384	MALE	426	Alive	Stage IIIA
TCGA-05-4389	MALE	1369	Alive	Stage IA
TCGA-05-4390	FEMALE	1126	Alive	Stage IB
TCGA-05-4395	MALE	0	Dead	Stage IIIB
TCGA-05-4396	MALE	303	Dead	Stage IIIB
TCGA-05-4397	MALE	731	Dead	Stage IIB
TCGA-05-4398	FEMALE	1431	Alive	Stage IIIB
TCGA-05-4402	FEMALE	244	Dead	Stage IV
TCGA-05-4403	MALE	578	Alive	Stage IB
TCGA-05-4405	FEMALE	610	Alive	Stage IB
TCGA-05-4410	MALE	0	Alive	Stage IB
TCGA-05-4415	MALE	91	Dead	Stage IIIB
TCGA-05-4417	FEMALE	455	Alive	Stage IB
TCGA-05-4418	MALE	274	Dead	Stage IIIA
TCGA-05-4420	MALE	912	Alive	Stage IB
TCGA-05-4422	MALE	365	Alive	Stage IB
TCGA-05-4424	MALE	913	Alive	Stage IIB
TCGA-05-4425	FEMALE	669	Alive	Stage IV
TCGA-05-4426	MALE	791	Alive	Stage IB
TCGA-05-4427	FEMALE	791	Alive	Stage IIB
TCGA-05-4430	FEMALE	761	Alive	Stage IB
TCGA-05-4432	MALE	761	Alive	Stage IIB
TCGA-05-4433	MALE	730	Alive	Stage IB
TCGA-05-4434	FEMALE	457	Dead	Stage IV
TCGA-05-5420	MALE	457	Alive	Stage IIIA
TCGA-05-5423	MALE	151	Alive	Stage IIB
TCGA-05-5425	MALE	882	Alive	Stage IIB
TCGA-05-5428	MALE	670	Alive	Stage IIA
TCGA-05-5429	MALE	275	Dead	Stage IIIA
TCGA-05-5715	FEMALE	62	Alive	Stage IB
TCGA-35-3615	MALE	14	Alive	Stage IB
TCGA-35-4122	MALE	225	Alive	Stage IA
TCGA-35-4123	MALE	182	Alive	Stage IA
TCGA-35-5375	MALE	264	Alive	Stage IIIA
TCGA-38-4625	FEMALE	2973	Alive	Stage IB
TCGA-38-4626	FEMALE	3674	Alive
TCGA-38-4627	FEMALE	1147	Dead	Stage IIA
TCGA-38-4628	FEMALE	1492	Dead	Stage IIB
TCGA-38-4629	MALE	864	Dead	Stage IIB
TCGA-38-4630	FEMALE	1073	Dead	Stage IB
TCGA-38-4631	FEMALE	354	Dead	Stage IB
TCGA-38-4632	MALE	1357	Dead	Stage IV
TCGA-38-6178	FEMALE	448	Alive	Stage IIIA
TCGA-38-7271	FEMALE	800	Dead	Stage IA
TCGA-38-A44F	MALE	133	Alive	Stage IB
TCGA-44-2655	FEMALE	1324	Alive	Stage IA
TCGA-44-2656	MALE	1429	Alive	Stage IB
TCGA-44-2657	FEMALE	1351	Alive	Stage IB
TCGA-44-2659	FEMALE	1367	Alive	Stage IIB
TCGA-44-2661	FEMALE	1159	Alive	Stage IA
TCGA-44-2662	MALE	1280	Alive	Stage IB
TCGA-44-2665	FEMALE	1301	Alive	Stage IIB
TCGA-44-2666	MALE	97	Dead	Stage IB
TCGA-44-2668	MALE	761	Dead	Stage IB
TCGA-44-3396	FEMALE	1130	Alive	Stage IIIA
TCGA-44-3398	FEMALE	1163	Alive	Stage IA
TCGA-44-3917	FEMALE	1183	Alive	Stage IB
TCGA-44-3918	FEMALE	1036	Alive	Stage IA
TCGA-44-3919	FEMALE	1026	Dead	Stage IA
TCGA-44-4112	FEMALE	808	Dead	Stage IB
TCGA-44-5643	MALE	1013	Alive	Stage IIIA
TCGA-44-5644	FEMALE	863	Alive	Stage IB
TCGA-44-5645	FEMALE	852	Alive	Stage IA
TCGA-44-6145	FEMALE	595	Alive	Stage IA
TCGA-44-6146	MALE	728	Alive	Stage IIB
TCGA-44-6147	FEMALE	845	Alive	Stage IA
TCGA-44-6148	MALE	704	Alive	Stage IA
TCGA-44-6774	FEMALE	658	Alive	Stage IIIA
TCGA-44-6775	FEMALE	705	Alive	Stage IB
TCGA-44-6776	FEMALE	2616	Alive	Stage IA
TCGA-44-6777	FEMALE	987	Dead	Stage IB
TCGA-44-6778	MALE	1864	Alive	Stage IA
TCGA-44-6779	FEMALE	500	Dead	Stage IIB
TCGA-44-7659	MALE	691	Alive	Stage IA
TCGA-44-7660	MALE	592	Alive	Stage IB
TCGA-44-7661	FEMALE	557	Dead	Stage IB
TCGA-44-7662	MALE	218	Alive	Stage IB
TCGA-44-7667	FEMALE	1097	Alive	Stage IIB
TCGA-44-7669	MALE	574	Dead	Stage IIA
TCGA-44-7670	FEMALE	882	Alive	Stage IIA
TCGA-44-7671	MALE	889	Alive	Stage IB
TCGA-44-7672	FEMALE	719	Alive	Stage IA
TCGA-44-8117	FEMALE	385	Alive	Stage IB
TCGA-44-8119	MALE	285	Alive	Stage IIB
TCGA-44-8120	MALE	260	Alive	Stage IB
TCGA-44-A479	FEMALE	486	Alive	Stage IB
TCGA-44-A47A	FEMALE	466	Alive	Stage IB
TCGA-44-A47B	MALE	287	Alive	Stage IB
TCGA-44-A47G	FEMALE	351	Alive	Stage IA
TCGA-44-A4SS	MALE	415	Alive	Stage IA
TCGA-44-A4SU	FEMALE	409	Dead	Stage IA
TCGA-49-4486	MALE	2318	Dead	Stage IA
TCGA-49-4487	FEMALE	855	Dead	Stage IA
TCGA-49-4488	FEMALE	869	Dead	Stage IA
TCGA-49-4490	FEMALE	385	Dead	Stage IIIA
TCGA-49-4494	MALE	1081	Dead	Stage IIIA
TCGA-49-4501	FEMALE	1421	Dead	Stage IB
TCGA-49-4505	FEMALE	428	Dead	Stage IIB
TCGA-49-4506	FEMALE	999	Dead	Stage IIB
TCGA-49-4507	FEMALE	268	Dead	Stage IIIA
TCGA-49-4510	FEMALE	896	Dead	Stage IIB
TCGA-49-4512	FEMALE	905	Dead	Stage IIIA
TCGA-49-4514	FEMALE	1700	Alive	Stage IA
TCGA-49-6742	MALE	488	Dead	Stage IIA
TCGA-49-6743	FEMALE	1621	Alive	Stage IIIA
TCGA-49-6744	FEMALE	1683	Alive	Stage IIA
TCGA-49-6745	MALE	522	Alive	Stage IIIA
TCGA-49-6761	FEMALE	354	Alive	Stage IIIA
TCGA-49-6767	FEMALE	677	Alive	Stage IIB
TCGA-49-AAQV	FEMALE	677	Dead	Stage II
TCGA-49-AAR0	MALE	4765	Alive	Stage IA
TCGA-49-AAR2	MALE	2224	Alive	Stage IB
TCGA-49-AAR3	MALE	1893	Alive	Stage IIB
TCGA-49-AAR4	MALE	879	Dead	Stage IIIA
TCGA-49-AAR9	MALE	260	Dead	Stage IIB
TCGA-49-AARE	FEMALE	1229	Dead	Stage IA
TCGA-49-AARN	FEMALE	1135	Dead	Stage IA
TCGA-49-AARO	FEMALE	3759	Alive	Stage IA
TCGA-49-AARQ	FEMALE	6732	Alive	Stage I
TCGA-49-AARR	MALE	4992	Alive	Stage IA
TCGA-4B-A93V	FEMALE	300	Dead	Stage IA
TCGA-50-5044	FEMALE	624	Dead	Stage IIIB
TCGA-50-5045	FEMALE	2174	Dead
TCGA-50-5049	MALE	3094	Alive	Stage IA
TCGA-50-5051	FEMALE	478	Dead	Stage IIIA
TCGA-50-5055	FEMALE	1830	Dead	Stage IIA
TCGA-50-5066	MALE	1442	Alive	Stage IB
TCGA-50-5068	FEMALE	1499	Dead	Stage IIB
TCGA-50-5072	MALE	250	Dead	Stage IIIA
TCGA-50-5930	MALE	282	Dead	Stage IIIA
TCGA-50-5931	FEMALE	434	Dead	Stage IB
TCGA-50-5932	MALE	1235	Dead	Stage IIB
TCGA-50-5933	MALE	2393	Dead	Stage IIIB
TCGA-50-5935	FEMALE	653	Dead	Stage IA
TCGA-50-5936	MALE	257	Dead	Stage IIIA
TCGA-50-5939	MALE	460	Dead	Stage IB
TCGA-50-5941	FEMALE	1474	Alive	Stage IIIA
TCGA-50-5942	FEMALE	1847	Alive	Stage IA
TCGA-50-5944	FEMALE	1750	Alive	Stage IA
TCGA-50-5946	MALE	1617	Alive	Stage IA
TCGA-50-6590	FEMALE	1288	Dead	Stage IB
TCGA-50-6591	FEMALE	119	Dead	Stage IV
TCGA-50-6592	FEMALE	777	Dead	Stage IB
TCGA-50-6593	FEMALE	336	Dead	Stage IIIA
TCGA-50-6594	FEMALE	370	Dead	Stage IIIA
TCGA-50-6595	FEMALE	189	Dead	Stage IIIA
TCGA-50-6597	FEMALE	1268	Dead	Stage IB
TCGA-50-6673	FEMALE	22	Dead	Stage I
TCGA-50-7109	MALE	308	Dead	Stage IA
TCGA-50-8457	FEMALE	1125	Alive	Stage IA
TCGA-50-8459	MALE	1119	Alive	Stage IIB
TCGA-50-8460	MALE	829	Alive	Stage IA
TCGA-53-7624	FEMALE	1043	Dead	Stage IV
TCGA-53-7626	FEMALE	929	Dead	Stage IIA
TCGA-53-7813	FEMALE	424	Alive	Stage IIIB
TCGA-53-A4EZ	MALE	1071	Alive	Stage IIA
TCGA-55-1592	MALE	701	Dead	Stage IA
TCGA-55-1594	MALE	1178	Alive	Stage IIIA
TCGA-55-1596	MALE	2065	Alive	Stage IIB
TCGA-55-5899	MALE	930	Alive
TCGA-55-6543	FEMALE	435	Alive	Stage IA
TCGA-55-6642	MALE	2449	Alive	Stage IB
TCGA-55-6712	MALE	171	Dead	Stage IIA
TCGA-55-6968	MALE	1293	Dead	Stage IV
TCGA-55-6970	FEMALE	464	Dead	Stage IIIA
TCGA-55-6971	FEMALE	1400	Alive	Stage IB
TCGA-55-6972	MALE	1632	Dead	Stage IB
TCGA-55-6975	MALE	118	Dead	Stage IIB
TCGA-55-6978	MALE	176	Dead	Stage IIA
TCGA-55-6979	FEMALE	237	Dead	Stage IIB
TCGA-55-6980	MALE	2109	Alive	Stage IA
TCGA-55-6981	FEMALE	1379	Dead	Stage IIIA
TCGA-55-6982	FEMALE	995	Dead	Stage IIB
TCGA-55-6983	MALE	2823	Alive	Stage IIB
TCGA-55-6984	FEMALE	760	Dead	Stage IIB
TCGA-55-6985	FEMALE	1233	Alive	Stage IB
TCGA-55-6986	FEMALE	3261	Alive	Stage IB
TCGA-55-6987	MALE	2137	Alive	Stage IA
TCGA-55-7227	MALE	952	Dead	Stage IIIA
TCGA-55-7281	FEMALE	872	Alive	Stage IA
TCGA-55-7283	FEMALE	609	Alive	Stage IIIA
TCGA-55-7284	MALE	243	Dead	Stage IIB
TCGA-55-7570	MALE	824	Alive	Stage IA
TCGA-55-7573	FEMALE	487	Alive	Stage IA
TCGA-55-7574	FEMALE	995	Dead	Stage IB
TCGA-55-7576	MALE	670	Alive	Stage IB
TCGA-55-7724	FEMALE	705	Alive	Stage IB
TCGA-55-7725	FEMALE	442	Alive	Stage IA
TCGA-55-7726	FEMALE	652	Alive	Stage IA
TCGA-55-7727	MALE	119	Alive	Stage IIIA
TCGA-55-7728	FEMALE	704	Alive	Stage IB
TCGA-55-7815	MALE	773	Alive	Stage IB
TCGA-55-7816	FEMALE	468	Dead	Stage IV
TCGA-55-7903	MALE	567	Alive	Stage IA
TCGA-55-7907	MALE	343	Dead	Stage IIA
TCGA-55-7910	FEMALE	1040	Alive	Stage IIA
TCGA-55-7911	FEMALE	537	Alive	Stage IA
TCGA-55-7913	FEMALE	561	Dead	Stage IA
TCGA-55-7914	FEMALE	187	Dead	Stage IIA
TCGA-55-7994	MALE	603	Alive	Stage IIB
TCGA-55-7995	FEMALE	889	Alive	Stage IA
TCGA-55-8085	MALE	904	Alive	Stage IA
TCGA-55-8087	FEMALE	462	Alive	Stage IB
TCGA-55-8089	MALE	702	Dead	Stage IA
TCGA-55-8090	MALE	598	Dead	Stage IA
TCGA-55-8091	MALE	600	Alive	Stage IB
TCGA-55-8092	MALE	154	Dead	Stage IIB
TCGA-55-8094	MALE	541	Alive	Stage IV
TCGA-55-8096	FEMALE	719	Dead	Stage IB
TCGA-55-8097	FEMALE	476	Alive	Stage IA
TCGA-55-8203	FEMALE	547	Alive	Stage IA
TCGA-55-8204	FEMALE	515	Alive	Stage IB
TCGA-55-8205	FEMALE	599	Alive	Stage IIA
TCGA-55-8206	MALE	888	Alive	Stage IA
TCGA-55-8207	MALE	977	Alive	Stage IB
TCGA-55-8208	FEMALE	674	Alive	Stage IA
TCGA-55-8299	FEMALE	469	Dead	Stage IA
TCGA-55-8301	MALE	534	Alive	Stage IB
TCGA-55-8302	MALE	478	Alive	Stage IB
TCGA-55-8505	MALE	440	Alive	Stage IIIA
TCGA-55-8506	FEMALE	11	Alive	Stage IIB
TCGA-55-8507	MALE	418	Alive	Stage IA
TCGA-55-8508	FEMALE	617	Alive	Stage IIA
TCGA-55-8510	FEMALE	539	Alive	Stage IB
TCGA-55-8511	FEMALE	552	Alive	Stage IB
TCGA-55-8512	MALE	607	Dead	Stage IV
TCGA-55-8513	FEMALE	791	Alive	Stage IIB
TCGA-55-8514	FEMALE	520	Alive	Stage IB
TCGA-55-8614	MALE	536	Alive	Stage IB
TCGA-55-8615	MALE	446	Alive	Stage IIIA
TCGA-55-8616	FEMALE	48	Alive	Stage IB
TCGA-55-8619	FEMALE	416	Alive	Stage IIB
TCGA-55-8620	MALE	375	Dead	Stage IV
TCGA-55-8621	FEMALE	515	Alive	Stage IA
TCGA-55-A48X	FEMALE	689	Alive	Stage IIA
TCGA-55-A48Y	MALE	630	Alive	Stage IIA
TCGA-55-A48Z	FEMALE	651	Alive	Stage IIIB
TCGA-55-A490	MALE	99	Dead	Stage IIA
TCGA-55-A491	FEMALE	626	Alive	Stage IA
TCGA-55-A492	FEMALE	596	Alive	Stage IA
TCGA-55-A493	FEMALE	28	Alive	Stage IB
TCGA-55-A494	FEMALE	481	Alive	Stage IB
TCGA-55-A4DF	MALE	440	Dead	Stage IA
TCGA-55-A4DG	MALE	608	Alive	Stage IA
TCGA-55-A57B	FEMALE	546	Alive	Stage IA
TCGA-62-8394	FEMALE	139	Dead	Stage IIIB
TCGA-62-8395	FEMALE	1216	Alive	Stage IIB
TCGA-62-8397	FEMALE	1289	Alive	Stage IIB
TCGA-62-8398	MALE	444	Dead	Stage IIIA
TCGA-62-8399	MALE	2696	Alive	Stage IIIA
TCGA-62-8402	FEMALE	1498	Dead	Stage IIIA
TCGA-62-A46O	FEMALE	1454	Dead	Stage IB
TCGA-62-A46P	MALE	594	Dead	Stage IB
TCGA-62-A46R	FEMALE	1725	Dead	Stage IB
TCGA-62-A46S	MALE	1653	Dead	Stage IB
TCGA-62-A46V	FEMALE	2199	Alive	Stage IB
TCGA-62-A46Y	FEMALE	414	Dead	Stage IIIA
TCGA-62-A470	MALE	1194	Dead	Stage IB
TCGA-62-A471	MALE	1246	Alive	Stage IIB
TCGA-62-A472	MALE	910	Alive	Stage IIB
TCGA-64-1676	MALE	1728	Alive	Stage IA
TCGA-64-1677	FEMALE	628	Dead	Stage IIIA
TCGA-64-1678	FEMALE	1189	Alive
TCGA-64-1679	FEMALE	2488	Alive	Stage IIIA
TCGA-64-1680	MALE	1126	Alive	Stage IV
TCGA-64-1681	FEMALE	1167	Dead	Stage IA
TCGA-64-5774	MALE	2676	Alive	Stage IB
TCGA-64-5775	MALE	62	Dead	Stage IIIA
TCGA-64-5778	MALE	1305	Alive	Stage IB
TCGA-64-5779	MALE	864	Alive	Stage IIIA
TCGA-64-5781	FEMALE	1559	Alive	Stage IB
TCGA-64-5815	MALE	866	Alive	Stage IIB
TCGA-67-3770	FEMALE	610	Alive	Stage IA
TCGA-67-3771	FEMALE	610	Alive	Stage IA
TCGA-67-3772	FEMALE	573	Alive	Stage IB
TCGA-67-3773	FEMALE	427	Alive	Stage IB
TCGA-67-3774	FEMALE	385	Alive	Stage IB
TCGA-67-4679	MALE	448	Alive
TCGA-67-6215	FEMALE	174	Alive	Stage IB
TCGA-67-6216	FEMALE	141	Alive	Stage IA
TCGA-67-6217	FEMALE	422	Alive	Stage IIA
TCGA-69-7760	MALE	202	Alive	Stage IIB
TCGA-69-7761	MALE	186	Alive	Stage IB
TCGA-69-7763	MALE	690	Alive	Stage IA
TCGA-69-7764	MALE	414	Alive	Stage IA
TCGA-69-7765	MALE	165	Alive
TCGA-69-7973	FEMALE	230	Alive	Stage IB
TCGA-69-7974	FEMALE	184	Alive	Stage IIIA
TCGA-69-7978	MALE	134	Alive	Stage IIB
TCGA-69-7979	FEMALE	408	Alive	Stage IB
TCGA-69-7980	FEMALE	411	Alive	Stage I
TCGA-69-8253	FEMALE	426	Alive	Stage IIA
TCGA-69-8254	MALE	409	Alive
TCGA-69-8255	MALE	129	Alive	Stage IA
TCGA-69-8453	MALE	813	Alive	Stage IIB
TCGA-69-A59K	FEMALE	591	Alive	Stage IIB
TCGA-71-6725	FEMALE	256	Alive	Stage IB
TCGA-71-8520	FEMALE	210	Dead	Stage IB
TCGA-73-4658	FEMALE	1600	Dead	Stage IB
TCGA-73-4659	MALE	711	Dead	Stage IIIA
TCGA-73-4662	FEMALE	2515	Alive	Stage IA
TCGA-73-4666	FEMALE	800	Alive	Stage IV
TCGA-73-4668	FEMALE	467	Alive	Stage IIB
TCGA-73-4670	FEMALE	131	Alive	Stage IV
TCGA-73-4675	MALE	922	Dead	Stage IIIA
TCGA-73-4676	MALE	281	Dead	Stage IIA
TCGA-73-4677	MALE	38	Dead
TCGA-73-7498	FEMALE	1189	Alive	Stage IA
TCGA-73-7499	FEMALE	1531	Dead	Stage IB
TCGA-73-A9RS	MALE	340	Dead	Stage IIB
TCGA-75-5122	MALE			Stage IB
TCGA-75-5125	MALE	2027	Dead	Stage IIB
TCGA-75-5126	FEMALE			Stage IIIA
TCGA-75-5146	MALE	2368	Alive	Stage IB
TCGA-75-5147	FEMALE	1333	Alive	Stage IB
TCGA-75-6203	FEMALE			Stage IIIA
TCGA-75-6205	FEMALE			Stage IB
TCGA-75-6206	MALE	2590	Alive	Stage IB
TCGA-75-6207	MALE			Stage IIIA
TCGA-75-6211	FEMALE			Stage IB
TCGA-75-6212	FEMALE	1516	Dead	Stage IIB
TCGA-75-6214	FEMALE	1115	Dead	Stage IIIA
TCGA-75-7025	MALE	3305	Alive	Stage IB
TCGA-75-7027	MALE	3059	Alive	Stage IB
TCGA-75-7030	MALE			Stage IIB
TCGA-75-7031	FEMALE			Stage IB
TCGA-78-7143	FEMALE	4961	Dead	Stage IB
TCGA-78-7145	FEMALE	826	Dead	Stage IV
TCGA-78-7146	FEMALE	173	Dead	Stage IIIA
TCGA-78-7147	FEMALE	586	Dead	Stage IIB
TCGA-78-7148	MALE	626	Dead	Stage IIB
TCGA-78-7149	MALE	3940	Alive	Stage IIIB
TCGA-78-7150	MALE	666	Dead	Stage IIB
TCGA-78-7152	MALE	1215	Dead	Stage IB
TCGA-78-7153	FEMALE	3635	Alive	Stage IB
TCGA-78-7154	MALE	593	Dead	Stage IIIA
TCGA-78-7155	MALE	1171	Dead	Stage IB
TCGA-78-7156	MALE	976	Dead	Stage IV
TCGA-78-7158	FEMALE	179	Dead	Stage IIIB
TCGA-78-7159	FEMALE	1974	Alive	Stage IA
TCGA-78-7160	MALE	697	Dead	Stage IV
TCGA-78-7161	FEMALE	291	Dead	Stage IIB
TCGA-78-7162	MALE	3169	Dead	Stage IA
TCGA-78-7163	MALE	7248	Alive	Stage IB
TCGA-78-7166	MALE	258	Dead	Stage IIB
TCGA-78-7167	MALE	2681	Dead	Stage IV
TCGA-78-7220	FEMALE	807	Dead	Stage IIIA
TCGA-78-7535	MALE	949	Dead	Stage IB
TCGA-78-7536	MALE	244	Dead	Stage IIIA
TCGA-78-7537	MALE	1622	Dead	Stage IB
TCGA-78-7539	FEMALE	791	Alive	Stage IIA
TCGA-78-7540	FEMALE	1197	Dead	Stage IB
TCGA-78-7542	MALE	321	Dead	Stage IB
TCGA-78-7633	MALE	1528	Dead	Stage IB
TCGA-78-8640	MALE	7062	Alive	Stage IIA
TCGA-78-8648	FEMALE	1209	Dead	Stage IIB
TCGA-78-8655	FEMALE	2360	Alive	Stage IA
TCGA-78-8660	MALE	321	Dead	Stage IIB
TCGA-78-8662	FEMALE	3361	Dead	Stage IB
TCGA-80-5607	FEMALE			Stage IIB
TCGA-80-5608	FEMALE	2832	Alive	Stage IA
TCGA-80-5611	MALE	2595	Alive	Stage IB
TCGA-83-5908	FEMALE	824	Alive	Stage IA
TCGA-86-6562	MALE	376	Dead	Stage IIA
TCGA-86-6851	FEMALE	179	Alive	Stage IIA
TCGA-86-7701	MALE	947	Alive	Stage IV
TCGA-86-7711	MALE	1046	Dead	Stage IIA
TCGA-86-7713	MALE	1157	Alive	Stage IIA
TCGA-86-7714	FEMALE	625	Dead	Stage IIIA
TCGA-86-7953	FEMALE	997	Alive	Stage IA
TCGA-86-7954	FEMALE	605	Alive	Stage IB
TCGA-86-7955	MALE	1072	Alive	Stage IB
TCGA-86-8054	MALE	1148	Alive	Stage IIB
TCGA-86-8055	MALE	124	Dead	Stage IIA
TCGA-86-8056	FEMALE	139	Alive	Stage IIIA
TCGA-86-8073	MALE	740	Alive	Stage IB
TCGA-86-8074	FEMALE	24	Alive	Stage IIA
TCGA-86-8075	FEMALE	694	Dead	Stage IB
TCGA-86-8076	MALE	993	Alive	Stage IA
TCGA-86-8278	FEMALE	944	Alive	Stage IIB
TCGA-86-8279	MALE	949	Alive	Stage IIA
TCGA-86-8280	FEMALE	701	Alive	Stage IIA
TCGA-86-8281	MALE	0	Alive	Stage IA
TCGA-86-8358	MALE	653	Alive	Stage IB
TCGA-86-8359	MALE	444	Dead	Stage IIIA
TCGA-86-8585	MALE	353	Alive	Stage IB
TCGA-86-8668	FEMALE	423	Alive	Stage IA
TCGA-86-8669	MALE	938	Alive	Stage IA
TCGA-86-8671	FEMALE	839	Alive	Stage IIB
TCGA-86-8672	MALE	19	Dead	Stage IIB
TCGA-86-8673	MALE	862	Alive	Stage IB
TCGA-86-8674	MALE	806	Alive	Stage IIA
TCGA-86-A456	FEMALE	896	Alive	Stage IA
TCGA-86-A4D0	MALE	116	Dead	Stage IIA
TCGA-86-A4JF	MALE	737	Dead	Stage IIB
TCGA-86-A4P7	FEMALE	415	Alive	Stage IB
TCGA-86-A4P8	FEMALE	805	Alive	Stage IIIA
TCGA-91-6828	MALE	323	Alive	Stage IA
TCGA-91-6829	MALE	1258	Dead	Stage IB
TCGA-91-6830	FEMALE	60	Alive	Stage IIA
TCGA-91-6831	MALE	310	Alive	Stage IB
TCGA-91-6835	FEMALE	79	Alive	Stage IA
TCGA-91-6836	FEMALE	417	Alive	Stage IB
TCGA-91-6840	FEMALE	372	Alive	Stage IA
TCGA-91-6847	FEMALE	842	Alive	Stage IB
TCGA-91-6848	MALE	224	Alive	Stage IIIA
TCGA-91-6849	FEMALE	35	Alive	Stage IIIA
TCGA-91-7771	MALE	492	Alive	Stage IIB
TCGA-91-8496	FEMALE	505	Alive	Stage IB
TCGA-91-8497	FEMALE	434	Dead	Stage IA
TCGA-91-8499	FEMALE	36	Alive	Stage IA
TCGA-91-A4BC	MALE	44	Alive	Stage IIA
TCGA-91-A4BD	MALE	603	Alive	Stage IIA
TCGA-93-7347	FEMALE	683	Alive	Stage IA
TCGA-93-7348	FEMALE	531	Alive	Stage IA
TCGA-93-8067	MALE	186	Alive	Stage IB
TCGA-93-A4JN	MALE	718	Alive	Stage IV
TCGA-93-A4JO	MALE	33	Dead	Stage IA
TCGA-93-A4JP	MALE	578	Alive	Stage IV
TCGA-93-A4JQ	MALE	526	Alive	Stage IA
TCGA-95-7039	FEMALE	1272	Alive	Stage IIB
TCGA-95-7043	FEMALE	503	Dead	Stage IA
TCGA-95-7562	MALE	87	Dead	Stage IIA
TCGA-95-7567	MALE	568	Alive	Stage IIB
TCGA-95-7944	MALE	377	Alive	Stage IA
TCGA-95-7947	MALE	477	Alive	Stage IA
TCGA-95-7948	FEMALE	476	Alive	Stage IB
TCGA-95-8039	MALE	830	Alive	Stage IA
TCGA-95-8494	MALE	84	Alive	Stage IIA
TCGA-95-A4VK	FEMALE	651	Alive	Stage IIIA
TCGA-95-A4VN	FEMALE	553	Alive	Stage IIA
TCGA-95-A4VP	FEMALE	605	Alive	Stage IIIA
TCGA-97-7546	FEMALE	1285	Alive	Stage IA
TCGA-97-7547	FEMALE	1965	Alive	Stage IB
TCGA-97-7552	MALE	1932	Alive	Stage IB
TCGA-97-7553	FEMALE	1870	Alive	Stage IA
TCGA-97-7554	FEMALE	775	Alive	Stage IIIA
TCGA-97-7937	MALE	564	Alive	Stage IB
TCGA-97-7938	FEMALE	18	Dead	Stage IA
TCGA-97-7941	FEMALE	484	Alive	Stage IA
TCGA-97-8171	MALE	568	Alive	Stage IV
TCGA-97-8172	FEMALE	545	Alive	Stage IB
TCGA-97-8174	MALE	164	Dead	Stage IIA
TCGA-97-8175	FEMALE	551	Alive	Stage IB
TCGA-97-8176	MALE	468	Dead	Stage IIIA
TCGA-97-8177	FEMALE	499	Alive	Stage IB
TCGA-97-8179	MALE	435	Alive	Stage IA
TCGA-97-8547	FEMALE	657	Alive	Stage IIIA
TCGA-97-8552	FEMALE	626	Alive	Stage I
TCGA-97-A4LX	MALE	614	Alive	Stage IB
TCGA-97-A4M0	FEMALE	652	Alive	Stage IB
TCGA-97-A4M1	FEMALE	601	Alive	Stage IA
TCGA-97-A4M2	MALE	624	Alive	Stage IA
TCGA-97-A4M3	FEMALE	540	Alive	Stage IA
TCGA-97-A4M5	MALE	634	Alive	Stage IA
TCGA-97-A4M6	FEMALE	568	Alive	Stage IA
TCGA-97-A4M7	MALE	629	Alive	Stage IA
TCGA-99-7458	FEMALE	747	Alive	Stage IIIA
TCGA-99-8025	FEMALE	1060	Alive	Stage IIIA
TCGA-99-8028	FEMALE	1118	Alive	Stage IA
TCGA-99-8032	MALE	44	Alive	Stage IA
TCGA-99-8033	FEMALE	656	Dead	Stage IV
TCGA-99-AA5R	FEMALE	658	Alive	Stage IA
TCGA-J2-8192	FEMALE	739	Alive	Stage IIA
TCGA-J2-8194	FEMALE	724	Alive	Stage IIB
TCGA-J2-A4AD	FEMALE	550	Dead	Stage IA
TCGA-J2-A4AE	FEMALE	1079	Alive	Stage IA
TCGA-J2-A4AG	FEMALE	988	Alive	Stage IA
TCGA-L4-A4E5	FEMALE	578	Alive	Stage I
TCGA-L4-A4E6	MALE	435	Alive	Stage IA
TCGA-L9-A443	FEMALE	193	Dead	Stage IA
TCGA-L9-A444	FEMALE	307	Alive	Stage IA
TCGA-L9-A50W	MALE	442	Dead	Stage IIA
TCGA-L9-A5IP	FEMALE	58	Dead	Stage IV
TCGA-L9-A743	MALE	664	Alive	Stage IIA
TCGA-L9-A7SV	MALE	565	Alive	Stage IIA
TCGA-L9-A8F4	FEMALE	476	Alive	Stage IB
TCGA-MN-A4N1	MALE	827	Alive	Stage IIA
TCGA-MN-A4N4	MALE	1175	Alive	Stage IA
TCGA-MN-A4N5	MALE	84	Alive	Stage IA
TCGA-MP-A4SV	MALE	2620	Dead	Stage IB
TCGA-MP-A4SW	MALE	1778	Dead	Stage IIB
TCGA-MP-A4SY	MALE	1501	Dead	Stage IIB
TCGA-MP-A4T4	FEMALE	2617	Dead	Stage IIB
TCGA-MP-A4T6	FEMALE	1790	Dead	Stage IIIA
TCGA-MP-A4T7	FEMALE	167	Dead	Stage IV
TCGA-MP-A4T8	MALE	161	Dead	Stage IIIA
TCGA-MP-A4T9	FEMALE	1265	Dead	Stage IIIA
TCGA-MP-A4TA	FEMALE	950	Dead	Stage IA
TCGA-MP-A4TC	MALE	74	Dead	Stage IIIA
TCGA-MP-A4TD	MALE	307	Dead	Stage IIIA
TCGA-MP-A4TE	MALE	896	Dead	Stage IIA
TCGA-MP-A4TF	FEMALE	336	Dead	Stage IIA
TCGA-MP-A4TH	FEMALE	741	Alive	Stage IA
TCGA-MP-A4TI	MALE	429	Dead	Stage IIA
TCGA-MP-A4TJ	FEMALE	339	Dead	Stage IA
TCGA-MP-A4TK	FEMALE	582	Dead	Stage IIB
TCGA-MP-A5C7	FEMALE	2248	Alive	Stage IB
TCGA-NJ-A4YF	FEMALE	2161	Alive	Stage IA
TCGA-NJ-A4YG	MALE	2261	Alive	Stage IB
TCGA-NJ-A4YI	FEMALE	4	Dead	Stage IIIA
TCGA-NJ-A4YP	MALE	50	Alive	Stage IB
TCGA-NJ-A4YQ	FEMALE	1432	Alive	Stage IA
TCGA-NJ-A55A	FEMALE	15	Alive	Stage IB
TCGA-NJ-A55O	FEMALE	13	Alive	Stage IIA
TCGA-NJ-A55R	MALE	603	Alive	Stage IA
TCGA-NJ-A7XG	MALE	617	Alive	Stage IIIA
TCGA-O1-A52J	FEMALE	1798	Dead	Stage IA
TCGA-S2-AA1A	FEMALE	513	Alive	Stage IA
