# Supplementary material for: Identification of a prognostic index system and tumor immune infiltration characterization for lung adenocarcinoma based on mRNA molecular of pyroptosis
Source: Front Med (Lausanne). 2022 Sep 15;9:934835. doi: 10.3389/fmed.2022.934835 (PMC9520088; doi:10.3389/fmed.2022.934835)
Supplement: Supplementary file 9 [file Table_8.XLSX]

## Sheet: Sheet1
id	TCGA-49-6761-11A-01R-1949-07	TCGA-49-6742-11A-01R-1858-07	TCGA-55-6970-11A-01R-1949-07	TCGA-55-6971-11A-01R-1949-07	TCGA-55-6980-11A-01R-1949-07	TCGA-55-6975-11A-01R-1949-07	TCGA-44-2661-11A-01R-1758-07	TCGA-55-6969-11A-01R-1949-07	TCGA-55-6972-11A-01R-1949-07	TCGA-50-5930-11A-01R-1755-07	TCGA-49-4512-11A-01R-1858-07	TCGA-38-4632-11A-01R-1755-07	TCGA-49-6745-11A-01R-1858-07	TCGA-91-6849-11A-01R-1949-07	TCGA-44-2665-11A-01R-1758-07	TCGA-55-6978-11A-01R-1949-07	TCGA-38-4626-11A-01R-1758-07	TCGA-44-6145-11A-01R-1858-07	TCGA-50-5935-11A-01R-1858-07	TCGA-44-3396-11A-01R-1758-07	TCGA-44-2657-11A-01R-1758-07	TCGA-50-5936-11A-01R-1628-07	TCGA-55-6979-11A-01R-1949-07	TCGA-55-6968-11A-01R-1949-07	TCGA-44-6777-11A-01R-1858-07	TCGA-44-6778-11A-01R-1858-07	TCGA-91-6829-11A-01R-1858-07	TCGA-91-6836-11A-01R-1858-07	TCGA-44-6148-11A-01R-1858-07	TCGA-44-2668-11A-01R-1758-07	TCGA-44-2662-11A-01R-1758-07	TCGA-44-3398-11B-01R-1758-07	TCGA-49-4490-11A-01R-1858-07	TCGA-91-6828-11A-01R-1858-07	TCGA-44-6147-11A-01R-1858-07	TCGA-73-4676-11A-01R-1755-07	TCGA-49-6743-11A-01R-1858-07	TCGA-44-2655-11A-01R-1758-07	TCGA-91-6835-11A-01R-1858-07	TCGA-44-6144-11A-01R-1755-07	TCGA-44-6776-11A-01R-1858-07	TCGA-50-5939-11A-01R-1628-07	TCGA-50-5931-11A-01R-1858-07	TCGA-55-6986-11A-01R-1949-07	TCGA-44-5645-11A-01R-1628-07	TCGA-91-6847-11A-01R-1949-07	TCGA-50-6595-11A-01R-1858-07	TCGA-49-6744-11A-01R-1858-07	TCGA-55-6984-11A-01R-1949-07
IL1A	1.47408	0.767016	0.715394	2.30721	1.19424	1.44327	1.49602	2.19564	2.26735	2.1175	0.613759	0.623786	0.68556	2.012	0.913648	0.553044	5.85486	3.79663	0.959847	2.05345	2.31813	5.37154	0.584366	4.36865	0.858388	8.97217	5.51865	2.48747	0.773944	3.3771	3.88343	1.6409	2.4597	1.98123	5.47567	1.61456	2.47039	1.8209	0.24645	0.973718	2.19969	2.96344	1.96369	1.33814	1.60157	1.65305	2.00164	2.39541	1.24539
IST1	17.5128	15.7571	18.6783	17.2982	18.7246	15.2421	18.7275	16.6219	19.153	16.3897	16.414	15.0147	15.7033	18.1175	15.0423	17.4958	16.6489	17.0667	15.2827	15.5159	18.5644	15.2171	16.139	16.608	15.959	16.4153	19.0078	16.5391	18.2943	16.1468	13.32	18.6521	19.1449	15.7586	17.6187	14.8332	17.1027	17.5315	19.0149	16.1814	16.1445	14.8862	15.8931	18.4021	19.3307	17.0665	17.2062	16.9354	17.7651
NLRP2	1.49383	0.948756	3.20013	1.55251	0.316171	1.24431	2.18528	1.10535	0.980802	3.12411	1.8634	1.9319	0.297755	4.13035	0.492737	1.2423	1.79369	1.37798	2.80049	1.7063	1.6038	2.19451	0.871634	0.679991	0.413288	0.232834	4.62056	3.95384	0.744843	3.23576	1.15057	1.96024	1.09493	2.5648	2.2806	0.353602	0.233623	3.19675	3.67602	2.37818	3.08777	0.700511	2.2585	0.462384	3.24324	5.83182	2.69632	0.609029	0.976881
CHMP3	19.0843	18.6848	18.6973	18.0072	17.0952	19.8022	19.1895	16.4909	18.6768	20.0238	25.7367	17.1304	25.1666	20.0701	18.0315	20.5139	16.812	17.3397	22.9411	16.7794	15.2347	18.0665	17.1011	15.2212	19.6845	18.8586	15.4951	19.0863	22.2441	14.1302	16.5025	19.2332	27.8511	19.042	18.7105	18.8717	23.1862	19.1844	17.0608	17.9083	21.2579	21.0006	21.4432	19.0767	19.8636	22.2988	20.6449	24.7389	20.0381
CHMP4B	96.07	93.0373	69.6555	77.663	76.3956	71.1668	93.4057	91.9656	82.3401	92.6441	83.1972	76.2418	79.6826	85.2514	90.2173	88.9962	97.8919	91.5743	75.9603	85.9383	91.3825	81.3164	92.8759	89.2541	81.4134	69.0902	93.9649	77.6326	86.2132	106.729	80.3285	89.1648	68.2492	82.8604	112.16	84.8111	77.4721	85.6702	100.088	82.3386	75.624	70.6621	97.3323	86.3604	91.739	91.114	75.9784	75.0456	87.7061
IL18	13.4496	12.1066	11.2222	14.417	15.0319	7.203	14.8999	4.67959	9.93416	5.7124	15.4485	21.459	14.1543	12.7169	7.01506	11.6609	13.4541	8.30178	10.0244	5.81113	10.1506	9.36712	14.3106	13.495	7.95439	10.9116	14.1174	10.5676	4.36407	5.55382	5.80217	12.9466	12.5192	6.29904	12.38	11.7319	11.2458	6.94086	11.0769	18.5085	11.6324	7.90799	9.44376	11.5654	9.58194	8.14342	10.2216	10.1421	20.9971
GZMA	16.456	1.9831	27.8127	7.45492	10.4655	9.00107	20.6856	7.95999	22.479	3.9431	22.359	25.4603	20.5226	6.34868	4.35732	20.7912	9.0796	7.75364	10.7252	12.8223	18.6169	11.2531	11.616	11.8936	18.882	20.4511	5.47312	11.2135	9.25798	1.70934	9.4428	23.6315	37.2808	5.98517	6.60138	13.7152	8.56594	6.5117	9.62865	13.5662	6.92201	3.55068	7.7426	7.31792	18.0202	3.66557	20.7678	6.95221	9.80551
BAX	20.7931	19.4016	16.7798	13.693	11.8786	12.8569	17.8367	20.7109	14.2206	15.0947	11.878	20.7748	13.3757	13.525	19.7681	17.161	31.494	20.8058	18.3471	17.4036	26.708	15.7724	24.9646	28.6049	19.0407	13.9553	29.098	19.7289	11.8367	20.8314	14.7727	16.6949	9.33106	11.1172	10.6292	18.7459	15.4477	13.7706	17.6263	22.8189	13.2879	13.5602	13.4354	12.2337	16.3085	10.5991	14.1013	13.0406	13.786
IL1B	2.85109	1.88042	6.56995	7.9414	2.78026	4.72797	3.28938	4.07263	6.2922	5.57525	0.651652	3.19314	1.5649	3.66648	2.3413	2.38808	15.619	6.32434	1.89319	5.3671	5.38327	15.0128	5.21173	5.22626	3.76689	23.297	9.20462	6.00563	1.83984	10.2294	11.1113	4.85008	2.96822	9.69455	13.1759	2.39297	3.11478	4.05889	3.59757	3.46378	2.79832	7.78171	3.66892	6.40552	2.73651	2.33295	3.4459	3.5295	3.36295
CASP4	9.43573	9.54555	12.9407	10.1383	9.26679	9.2206	11.6361	9.50744	9.40167	8.4642	11.0492	14.0693	11.5774	8.59051	7.52782	9.31337	11.6765	10.5732	7.60374	8.5331	12.1187	9.14378	11.5863	10.2805	9.11938	14.3224	11.108	11.3188	8.36133	8.8132	10.4103	9.28285	11.7934	8.52262	15.4059	9.64409	12.1292	8.19817	8.76121	11.1373	9.03594	9.44867	7.37886	9.24566	10.9449	7.35048	8.98421	8.243	9.71372
CHMP5	35.9071	31.0953	40.0248	32.4318	35.1107	30.3344	29.8357	29.3414	38.1032	30.9485	74.7526	64.6612	74.9167	38.9743	27.744	43.9741	50.3644	30.5284	33.7209	32.2488	29.6832	32.8515	33.514	33.1043	33.263	39.5767	31.4177	35.0581	39.053	22.1896	25.564	35.1656	79.4227	37.1385	26.7101	57.1237	43.9682	35.59	31.6364	36.227	35.8221	31.2402	31.3011	43.7973	40.1393	36.1252	33.7118	36.093	46.0153
PLCG1	6.95951	4.11467	9.2957	5.9065	9.08552	5.53256	7.89206	7.90936	11.6607	6.71847	2.14903	2.96484	3.70179	8.6131	8.07513	7.63458	2.88927	4.92335	9.31083	8.81984	6.88591	6.31756	6.12364	5.78422	6.27523	8.58244	4.4891	6.43095	7.46912	3.87573	6.91239	7.19304	3.17126	5.61818	4.78825	4.85214	5.25041	9.18949	7.51142	10.0274	9.39658	7.77536	4.54687	8.13311	8.90994	5.57316	9.97343	8.86005	3.78581
CHMP1B	24.9999	31.0497	26.9352	25.5364	26.2107	30.251	23.6461	25.2016	27.5424	19.8215	28.4166	26.6306	32.8381	27.9315	25.6319	21.2	32.2493	23.6558	25.5862	23.8009	22.0185	30.0337	27.8395	18.4245	21.9344	30.4062	18.1871	30.1528	22.0313	17.8655	16.0324	25.0716	33.9592	20.4405	18.3687	23.1147	38.9129	23.8907	21.149	17.4986	23.9203	31.1196	30.3652	25.92	23.4681	20.4641	28.7962	31.5681	26.2262
CASP5	1.01888	0.917988	0.845997	0.897079	0.70524	0.577671	0.74383	0.954756	0.500381	0.706278	1.46225	0.36277	1.08095	0.461372	0.797703	0.868065	0.544347	0.745925	0.340159	0.836897	0.522723	1.11205	1.03953	1.72159	0.789819	0.647925	1.06389	1.23388	0.552307	1.32231	0.607598	0.742606	0.824624	0.682707	0.488843	0.751901	0.391948	0.739745	0.146136	0.785879	0.680244	0.715763	0.334455	0.345804	1.15573	0.525109	0.610121	0.94424	0.656899
CHMP2B	17.1122	19.3453	18.7458	18.1397	12.973	18.0367	13.776	16.4827	15.7498	17.1807	22.0848	25.4191	23.6622	17.134	13.9107	17.9975	23.0322	18.5563	15.6916	15.7217	14.2298	18.303	18.2756	15.32	15.3834	19.1704	17.7008	17.2283	15.1329	17.5464	12.7969	14.8989	23.7038	20.5559	20.0169	21.4257	23.1943	13.4947	17.3962	15.3889	17.7221	17.4001	17.6475	17.2916	13.3423	14.7816	16.2923	20.8203	17.6568
PRKACA	14.7045	13.5388	12.9671	12.3835	12.8797	12.985	18.0049	13.5334	14.1561	14.6109	7.20396	12.0319	9.87213	13.8133	16.0782	13.417	15.7528	12.3025	15.0875	17.1477	15.8508	14.3754	13.1177	14.2373	15.2313	14.7572	17.1747	15.1203	13.9595	17.37	17.5185	15.3736	9.13993	12.8728	11.1959	12.1215	14.1214	18.8194	14.408	14.5867	11.9606	16.3606	13.476	13.5446	18.8003	13.0077	15.5862	14.1248	11.2015
GZMB	16.8159	1.39231	14.8318	5.97369	10.1084	4.37231	3.27306	3.67238	14.7301	5.40584	6.33532	19.4541	10.8264	7.76102	4.44959	10.5532	8.20947	7.84851	7.65331	8.7477	7.89646	9.87829	5.30726	3.53383	8.06477	9.46696	2.28642	9.86511	6.35348	8.98472	9.23609	14.9837	14.8485	6.37953	12.5631	20.2229	3.23629	2.97814	4.49304	9.08404	5.56989	0.653755	6.68763	3.75645	10.25	1.8485	15.4605	4.0361	3.52053
NOD1	5.36517	5.36069	4.96743	6.0892	7.06059	5.11292	6.1032	4.66	7.01889	5.20445	1.88417	2.83933	2.61645	5.47305	5.61764	4.20971	3.17881	4.28016	4.6241	5.07746	4.36221	5.38128	6.04824	4.12525	3.04668	5.7549	3.87893	6.05846	4.84592	3.52795	4.51801	4.79069	2.39241	4.43362	4.25381	2.39557	3.73041	5.13918	4.72035	4.66483	6.71909	5.1835	4.30698	4.50913	5.04747	6.14355	4.73959	6.40051	6.84847
GSDMC	0.707129	0.661417	0.270717	0.276784	0.0992098	0.326507	0.262343	0.576924	0.0863891	0.103575	0.243316	4.28418	0.261683	0.193446	0.184807	0.376812	0.615344	0.517693	0.314858	0.29988	0.779987	0.258601	0.352532	0.247604	0.192851	0.360356	0.494806	0.450185	0.25408	0.589935	0.509514	0.188388	0.511365	0.265957	0.390504	0.529277	0.193339	0.474368	0.237882	1.37499	0.32692	0.379129	0.393199	0.357814	0.393764	0.239338	0.3202	0.6897	0.64473
GSDMD	14.7025	9.62815	12.9334	12.9122	15.7603	11.3623	18.5443	18.319	22.2593	9.88416	14.0208	11.6606	19.4061	15.4077	17.7387	19.8542	19.4658	14.2887	14.1529	14.4045	16.2526	14.8636	14.0067	19.5508	12.7619	14.6377	11.4138	12.1741	13.9325	11.9907	17.766	13.748	15.8258	15.04	13.0611	20.2801	10.3561	14.4028	14.2393	15.6362	14.4062	12.1389	16.3862	17.575	16.6732	14.556	15.366	8.44759	13.8461
IL6	6.43592	22.3947	6.49287	28.2465	1.88923	37.0779	2.31799	9.93435	8.40044	11.1921	1.32016	13.0372	6.05254	22.7848	10.3242	2.52146	25.6546	166.647	1.21631	29.4093	5.56392	43.4084	31.6748	2.36209	2.99306	250.072	0.4288	9.10125	1.25645	47.4058	74.1655	9.54314	18.1677	20.1235	143.603	6.72372	35.0799	6.14477	7.87116	1.83877	9.73554	45.8955	32.1399	14.1332	1.06507	0.711123	3.38627	1.91418	2.5124
TIRAP	1.8173	1.51447	2.09647	2.76052	2.59388	2.47562	2.29185	2.2799	2.26876	2.00562	1.00264	1.48529	1.45241	1.61773	1.84373	2.21283	1.87028	1.44581	2.31527	2.35564	2.00197	2.26157	2.03928	2.75868	2.06589	2.02508	3.12192	2.8011	2.53903	2.16684	1.48886	2.50549	1.41756	1.84703	1.19797	1.18021	1.78501	2.32175	2.16226	2.16864	2.06793	2.32701	1.20267	2.12488	2.40696	1.99274	2.42107	2.35066	2.01287
GSDMA	0.405978	0.204126	1.03757	0.251147	0.391589	0.274933	0.787682	0.123928	0.162374	0.163528	0.278374	1.90428	0.273061	0.119772	0.447907	0.232392	0.446902	0.247682	0.128563	0.434006	0.155489	0.25203	0.037106	0.385003	0.465178	0.104075	0.0482232	0.561932	0.0342863	0.0839107	0.504745	1.06718	0.228271	0.0749824	0.106634	0.580306	0.241656	0.108022	0.61292	0.400743	0.166501	0.0364989	0.424476	0.172235	0.374164	0.269911	0.0357022	0.427791	0.0413789
TNF	0.382623	0.714737	2.80229	0.601495	2.25779	1.89765	2.0961	1.42219	1.18826	0.29011	0.72226	0.952686	0.931998	3.3267	0.374604	0.226753	2.818	1.18639	0.969333	0.614963	5.53073	1.94496	2.29577	5.95016	2.79462	5.07747	2.14947	1.43473	0.55884	1.53515	4.01903	1.31917	0.367669	1.46326	1.5865	0.443972	1.67537	3.58521	2.9324	1.24923	0.424613	1.68354	0.917778	2.03958	1.73607	0.598549	0.997573	0.344968	4.03749
GSDME	0.877653	0.910172	0.900517	0.796307	0.668358	0.490991	1.48405	1.60358	0.630826	0.515763	0.983804	2.85617	0.758811	0.915626	0.651144	0.978571	1.33605	0.990186	1.32833	0.943718	1.09383	0.849642	1.76709	0.612401	1.04229	0.730407	2.84044	1.67493	1.31054	2.27145	0.78675	2.00355	0.840163	0.833204	0.43493	1.59633	0.688587	0.825793	5.05659	1.60998	1.00854	0.8081	2.07135	1.01881	0.899353	0.725381	0.873384	1.05275	1.25149
CHMP1A	29.3029	22.778	24.6195	23.0972	29.1263	22.922	28.8108	26.9316	28.8614	27.5661	30.7968	30.2553	27.8698	28.7553	29.481	28.2811	34.465	25.7054	30.3456	30.663	32.0727	25.4033	20.3255	30.7774	24.4188	21.8727	30.5635	23.2366	25.085	25.6796	26.803	29.1805	29.1637	23.855	23.7067	23.7901	24.172	32.5139	32.1451	23.3761	23.5436	22.4371	25.3667	31.7116	30.938	27.9665	23.1303	22.9788	25.3459
PJVK	0.276353	0.243773	0.548159	0.661038	0.541578	0.483469	0.369503	0.54833	0.707387	0.259735	0.353717	0.345669	0.193957	0.462004	0.191647	0.576519	0.293922	0.449598	0.220405	0.266016	0.272838	0.25162	0.3031	0.376312	0.140734	0.461801	0.590867	0.303253	0.412322	0.234821	0.279162	0.374936	0.239895	0.283562	0.237557	0.14484	0.323223	0.305018	0.520785	0.280583	0.47854	0.198761	0.252826	0.557549	0.348303	0.340242	0.395325	0.35297	0.550821
GSDMB	0.760192	0.685673	2.71945	2.77421	2.88722	1.91432	0.752018	2.9075	2.17686	0.612412	0.767425	0.845714	0.694943	2.02411	0.807088	1.96002	0.62861	1.51529	0.87392	0.866331	1.73027	0.832809	2.41723	2.04112	0.601546	2.06561	1.73463	1.57151	1.79978	0.670741	0.553975	1.27405	0.22232	1.05716	1.16051	0.487609	0.672445	0.596044	2.37377	1.71662	1.6558	0.592697	0.761433	2.10308	1.16302	1.57993	1.52895	0.797976	2.67215
PYCARD	18.123	15.621	12.0588	14.1279	13.4187	9.66622	18.5718	18.697	12.7965	18.259	23.9938	13.2126	18.0273	9.76874	19.6124	16.2865	42.8779	15.6954	14.2494	17.5561	22.6428	15.2096	19.3789	30.3375	19.5876	11.3334	39.4931	16.781	11.5194	26.3145	13.6695	17.8864	18.2591	10.1508	8.77203	27.5022	12.4482	15.0907	11.1177	14.5881	5.92375	13.0836	10.1511	10.9221	15.2892	11.8979	13.1814	7.08349	16.0273
CHMP4C	8.57137	9.35979	3.36827	9.07919	7.5322	8.19357	6.31435	6.94229	7.12157	8.97339	11.0282	8.90273	9.30742	4.29409	6.75982	6.99867	6.56375	6.02355	6.94799	5.67839	5.74802	7.13828	5.9643	6.63613	6.09828	5.23764	5.43164	8.71197	8.59441	5.21452	4.74082	6.27804	11.314	4.01748	5.19011	6.70967	7.79748	6.72002	8.02614	7.19742	8.19134	5.20516	6.00808	6.95714	7.54426	9.47974	7.37278	6.05742	9.27201
SCAF11	7.18696	6.59079	10.5657	9.58305	8.78474	9.01796	8.05483	8.69589	8.87756	7.10846	6.26524	6.0441	6.10049	9.0252	6.646	10.1887	5.99242	7.59136	9.14907	8.21681	6.88126	10.9542	9.19141	7.07249	6.91632	10.6439	8.26168	9.30972	9.68465	6.45513	5.55748	7.67299	5.70389	9.70978	8.51616	5.56451	7.53983	8.26226	8.2343	8.2357	9.36729	10.1352	7.81512	10.0762	8.84286	8.16734	10.0372	9.97526	7.7504
IRF2	17.8926	14.4932	17.3335	15.7629	17.1083	13.3919	17.8108	12.9709	15.8271	14.5313	15.9178	19.2539	15.9564	13.6718	11.5398	17.6847	12.9647	9.94409	15.7128	14.7717	19.9631	16.9907	15.9199	15.292	19.0263	16.6344	15.6251	16.2274	19.4459	10.0336	13.1904	17.8666	13.7485	13.7285	6.03576	14.7121	14.591	17.8965	17.1911	15.0445	15.4806	15.0282	13.5752	20.0465	19.424	15.4746	18.8002	16.2818	15.5569
BAK1	5.44004	7.39751	8.7428	5.93733	8.34669	5.23159	9.59156	8.5425	7.10437	6.26465	10.9169	14.1603	8.6415	6.14301	8.88266	9.15267	16.0431	7.77808	8.26615	11.2169	11.6207	5.60248	9.85698	10.6588	9.89087	8.17223	13.4058	6.62964	6.1267	18.2934	6.87746	8.14187	8.32098	6.92932	10.9945	8.23427	7.86003	7.90134	7.03363	7.99928	4.9937	7.33464	4.64037	5.8689	8.90793	6.74221	6.16195	5.22754	7.78692
NLRP1	1.9615	2.71604	4.74546	3.92889	4.65569	3.34183	2.80912	5.89053	5.9793	2.19471	1.47342	1.06893	1.84176	4.66077	2.6047	4.72864	2.95904	3.54479	2.73831	3.85969	2.9671	2.52315	3.04613	4.73871	2.51076	5.56096	6.37897	3.90823	4.4951	2.46539	2.47303	3.79166	1.41615	3.24857	3.20181	1.75299	2.26761	2.86921	5.18592	2.84276	2.86512	2.9211	1.98621	5.73966	3.8887	3.13816	3.74333	2.80325	2.74371
NLRC4	3.50783	4.73342	5.3078	5.91121	3.77506	3.71134	4.84149	4.44202	4.11652	6.23042	5.08747	2.82166	4.83623	2.75458	5.29182	4.71902	9.42564	6.82794	3.88518	5.84762	4.04402	4.49746	6.23337	7.65397	5.70753	3.87807	14.7256	6.13994	4.41472	8.38189	2.83414	4.91875	3.74081	3.75271	2.97661	4.68676	4.45321	3.10564	1.55677	4.88256	3.53469	4.95602	2.23651	2.62485	4.18563	4.04146	3.93246	4.29955	3.66656
CHMP2A	48.9378	44.6976	34.826	35.0135	40.919	31.8214	41.0485	37.7738	39.9341	42.7502	47.2068	47.3124	57.2279	45.1166	43.7387	44.8212	49.0762	37.449	40.2189	38.8236	44.3536	35.559	36.8258	47.9423	45.1515	36.6159	49.4881	46.944	41.8834	39.4706	40.4118	44.4311	52.3756	41.2464	35.0615	52.6994	46.6141	45.2144	48.8874	41.5317	40.0973	34.3054	38.5841	48.505	48.1552	46.6009	37.351	34.8827	43.3347
TP63	0.369428	1.78705	0.982186	1.4689	0.329139	1.48566	0.757255	0.922245	0.612072	0.232382	0.370599	0.177747	1.06554	1.43776	0.507284	1.29315	0.765377	1.2745	1.86753	0.421561	2.21422	0.667284	0.194266	1.58595	1.83447	0.44974	0.703309	0.477075	2.10789	0.46023	0.445933	1.02371	0.319892	1.55157	0.426322	0.394961	2.82334	1.63558	5.02502	0.191823	0.676609	0.342138	1.14291	2.43723	0.393218	1.28301	0.549001	1.23328	0.592141
IRF1	13.4124	6.96099	21.9718	13.7088	15.9795	15.2656	14.2373	17.598	16.3613	14.7484	11.3783	14.0524	11.5147	24.8034	7.95509	19.2392	23.3753	24.8687	12.7436	12.118	16.8413	15.1515	28.8588	11.6775	15.1551	61.4216	12.072	11.2473	11.2717	13.732	49.6339	21.2616	13.8889	13.0463	29.4704	14.3819	8.93178	14.5907	14.9601	13.4982	9.39469	18.2565	36.6127	13.9847	14.9781	10.0415	17.8036	4.92616	12.5849
CHMP4A	1.07867	0.804226	1.28805	2.00767	2.15412	1.20689	0.752482	1.74657	1.66566	0.768227	0.900418	0.703945	0.899692	1.32827	0.92249	1.4461	0.975659	0.995707	0.831687	0.718838	1.29327	0.791915	1.25165	1.57375	0.859799	1.25036	1.57095	1.2632	1.35458	0.749621	0.626813	0.79536	0.74391	0.600564	0.904844	0.97874	0.893316	0.809726	1.47033	1.36501	1.16687	0.595911	0.77231	1.49092	1.06396	1.53822	1.03603	1.40169	1.19184
CYCS	14.8451	15.2338	18.6191	12.8674	11.3357	18.218	10.6276	14.3465	14.7291	15.1706	23.622	23.568	23.1367	17.2513	14.0705	16.4412	28.5076	23.5456	14.5516	14.9043	14.4235	14.9807	18.3241	16.8552	14.8746	22.8945	17.4022	14.4301	11.0648	19.6553	13.4163	13.955	29.545	20.3402	27.603	20.9994	24.1119	13.2896	13.4672	14.7916	15.5991	17.0443	17.09	12.7482	12.2165	12.3567	13.7832	12.2521	16.5662
NOD2	1.35871	1.11723	1.68854	1.58847	1.63525	1.11349	1.55569	1.56885	1.43653	1.4753	0.934347	1.20591	1.12405	0.865599	0.84914	2.22431	1.44258	1.02835	0.992176	1.11542	1.22679	0.982838	1.12306	1.82143	1.77221	1.64677	2.19398	1.79151	1.81268	2.52881	1.12617	2.24948	0.671312	1.13472	1.11342	0.906331	0.700803	1.02693	1.16891	1.244	0.506088	1.18966	0.59707	1.59283	1.70501	0.773861	1.36872	0.588528	1.19886
CHMP7	11.3295	7.78711	6.49075	8.36273	10.1701	8.98021	11.5065	10.0517	10.9676	9.19821	8.64828	8.78596	9.34911	8.92582	9.96523	9.42044	8.82957	9.07032	10.1505	9.90718	16.0109	10.1028	9.65197	11.4078	10.4314	9.21606	8.68108	8.57869	8.54828	9.7019	9.01448	9.9645	8.73672	8.95137	8.1216	9.26214	8.96525	11.0611	9.28516	9.78277	10.1557	9.3439	8.75835	9.39088	10.9022	9.53771	10.4019	9.77762	9.16269
CASP8	3.43213	4.09829	6.34133	5.12659	4.64458	4.49689	4.22901	4.94111	4.47431	3.3691	4.00679	3.4615	3.84899	4.44816	3.4791	5.17066	5.23654	3.87006	3.94064	4.34015	4.44894	4.10482	4.76965	5.07425	4.14038	5.33692	6.7109	5.07339	5.25962	3.58887	2.83853	4.9815	3.52515	4.17469	3.08014	3.12667	4.45628	3.7249	5.44844	3.8601	3.76782	3.90687	2.89967	5.03414	4.23578	3.85035	4.24515	4.01116	4.24238
ELANE	0.293557	0.209749	0.167967	0.544804	0.283153	0.820053	0.825546	0.235227	0.140893	0.177368	0.211353	2.2472	0.25754	0.292295	0.846703	0.504119	0.969447	0.214915	0.278886	0.305672	0.764536	0.109344	0.201231	0.449708	0.825622	0.802721	0.470739	0.197672	0.539226	0.500567	0.393488	0.507805	0.286683	1.21992	0.672925	0.251767	0.800117	0.663926	0.509202	0.124188	0.150493	0.237527	0.1151	0.311352	0.645165	0.130113	0.263321	0.0843627	0.239365
CASP1	12.4958	8.84981	17.8834	11.7524	12.5379	9.7714	12.7181	11.6395	14.3447	10.6337	20.74	15.3234	16.9747	8.38727	9.63101	14.425	14.373	11.2617	10.0182	10.6387	11.2829	13.1844	14.5667	16.6179	13.7283	15.7388	20.2033	14.9648	10.9012	9.86711	11.3618	13.3607	17.4314	9.94764	7.87427	13.8489	13.284	10.7011	7.98197	15.48	9.38784	11.878	7.93511	10.9333	15.7132	8.27383	12.4139	10.4595	12.938
TP53	13.7624	12.5816	9.68638	10.4726	13.1532	11.9065	15.4691	14.7886	10.6899	9.87489	10.2595	12.4807	7.92369	8.86406	12.4709	9.49746	9.38304	7.73909	12.5526	10.1007	18.6701	11.8374	13.6018	13.4233	12.419	10.6792	11.4956	10.8935	10.2226	10.0074	7.89548	12.5918	8.07976	8.58145	6.71709	8.49899	11.6737	14.3449	15.5158	10.5544	9.86571	9.41583	8.98093	10.9259	12.192	10.0759	10.7206	9.63609	10.835
GPX4	110.214	114.509	64.0565	69.3624	74.4953	77.9092	101.067	95.6955	70.9482	93.5302	126.491	114.655	136.755	77.5713	92.8511	99.7454	174.758	89.4016	86.4138	82.0706	115.099	82.7313	99.6931	106.686	101.388	63.7341	126.233	95.3129	76.6005	106.984	87.9883	98.4564	95.1582	87.8015	57.401	135.081	92.5618	95.9986	107.423	94.3167	69.0396	84.0666	95.0274	100.869	92.5294	94.9672	78.6773	67.9395	112.27
NLRP6	0.105862	0.0448232	0.161525	0.139709	0.14263	0.358455	0.0676954	0.236977	0.338722	0.0663309	0.0677489	0.0953387	0.0742986	0.114516	0.324802	0.10773	0.135111	0.413344	0.0397318	0.544785	0.42527	0.087625	0.103207	0.195637	0.186237	0.353803	0.0838305	0.116166	0.113245	0.573752	0.466141	0.153201	0.0584793	0.173798	0.377484	0.211847	0.0707522	0.0667673	0.0997481	0.127387	0.0385923	0.169197	0.0553427	0.0758506	0.106739	0.0417074	0.0993025	0.207325	0.0335685
NLRP3	0.570947	0.569109	3.23053	1.83076	1.15387	2.15075	1.84211	2.14952	1.6746	0.919912	0.489363	2.54239	0.545419	1.74057	2.20469	1.72128	1.75191	3.00142	0.756697	6.25688	1.18568	1.63043	4.97487	0.902414	1.07712	3.62661	0.938158	2.62712	1.78007	4.1106	10.7734	1.70417	0.901135	1.99186	5.40784	1.78185	1.58598	0.928375	1.30825	1.42238	3.07658	2.52088	1.62299	1.07654	0.926481	0.3585	1.08453	1.39163	0.740347
HMGB1	26.4294	23.2383	27.3706	25.6497	25.3924	25.9345	19.9382	25.0084	25.4258	22.2753	44.872	22.0691	39.5532	24.5806	20.876	26.4295	24.7873	20.615	23.8077	20.4936	23.8283	24.3062	24.2517	25.8852	22.586	29.4771	18.9336	23.6719	24.28	16.7806	16.8016	23.2839	44.4912	21.9217	22.6142	32.7835	30.7279	23.5752	23.0713	21.288	26.1858	21.1587	23.6017	25.2723	24.7188	23.9394	25.3744	27.0891	23.5756
NLRP7	0.00963774	0	0.308812	0.0286182	0.0743693	0.048951	0.0252124	0.0706077	0.0555075	0.0310567	0.0396508	0.0607579	0.0135284	0.0511802	0.0255195	0.0794432	0.0147607	0.0141117	0	0.0289022	0.147649	0.0358985	0	0.0506204	0.0722823	0.0658851	0.0412127	0.0778769	0.0537202	0.0318721	0.0539209	0.047073	0.0273805	0.0213606	0.0552318	0.0165315	0.0072465	0.0205151	0	0.013047	0.0316212	0.0138635	0.0151153	0.0457943	0.0437292	0.0256303	0.0325461	0	0.0235756
CHMP6	12.5206	10.3841	10.2885	10.273	13.1346	11.597	15.0398	11.7596	12.5314	10.6319	13.2332	13.6499	15.975	11.854	14.2623	11.5326	13.2977	11.3048	10.9642	12.3497	15.1378	11.3308	11.6032	13.0963	11.6656	10.069	11.1955	12.0408	10.6403	12.4939	13.1613	12.0988	13.6236	9.64475	8.51236	12.449	11.0478	13.9261	11.1629	12.0673	10.5767	9.74814	12.4161	12.9055	15.5661	13.2145	12.9385	9.47231	12.2206
CASP9	2.50574	3.87856	3.38196	3.45984	3.42514	3.63625	3.01907	3.61904	3.51167	2.83762	2.37989	3.08195	3.13038	3.94759	4.22736	3.8293	6.54597	5.1103	2.76894	3.40651	4.12394	2.77867	3.5963	3.68506	2.82191	3.75873	5.01564	3.59954	3.57696	3.74668	2.57349	3.86099	3.45259	3.75	2.38784	2.57269	4.34943	3.16724	4.98943	2.0062	3.27089	3.51171	3.43021	3.68848	3.62598	4.08071	3.2215	2.24397	3.415
CASP6	6.40674	6.65842	7.10943	6.52873	6.12082	6.23199	6.72436	5.54708	6.14982	6.52199	10.6391	9.86125	9.86513	6.35771	5.61802	6.828	6.78681	6.01225	6.37754	5.27223	6.40061	5.3368	7.30365	8.14063	6.22871	6.06528	7.49942	6.25761	6.57157	5.19245	4.19993	6.75623	8.64565	5.32126	2.78149	7.3762	7.8972	5.83382	8.41152	6.46539	6.13095	4.90114	5.43505	5.89732	6.81585	7.2626	6.11358	6.24883	9.58527
CASP3	7.59908	8.18158	10.197	6.752	8.13301	7.24343	8.02659	7.29266	8.85562	6.50969	10.1928	16.371	10.2375	9.33995	6.09842	7.90134	10.5622	6.45879	7.99945	7.48779	9.61637	5.89363	7.96351	7.38112	7.16743	8.62842	8.38342	6.7058	7.93201	7.88546	6.32751	9.09884	10.1197	7.28675	9.40322	8.78271	9.10857	7.76924	8.99819	7.00199	6.9482	7.03773	3.90804	8.51899	7.63826	5.43282	7.37112	7.1099	7.48004
AIM2	0.356755	0.298133	2.20028	0.404223	0.931428	0.53406	0.510845	1.94304	0.45059	0.559678	1.14329	2.40123	0.882942	0.365607	0.632127	0.722278	0.481685	0.508618	0.475683	0.725751	3.84307	0.475583	1.48276	2.54769	0.876231	1.09106	0.46837	0.472025	0.294949	0.589895	0.534007	0.557897	0.506765	0.568744	0.441178	0.628039	0.183532	0.366375	0.810623	1.00404	0.400436	0.526681	0.206137	0.669135	0.383376	0.18309	0.515184	0.402903	0.367447
[truncated: 523 more columns]
